# Supplementary material for: Di-μ-chlorido-bis­[(2,2′-bipyridine-5,5′-dicarb­oxy­lic acid-κ2 N,N′)chloridocopper(II)] dimethyl­formamide tetra­solvate
Source: Acta Crystallogr Sect E Struct Rep Online. 2013 Jan 4;69(Pt 2):m73–4. doi: 10.1107/S1600536812051422 (PMC3569178; doi:10.1107/S1600536812051422)
Supplement: Supplementary file 1 [file e-69-00m73-sup1.cif]

##############################################################################
#                                                                            #
# This CIF contains the data in a paper accepted for publication in          #
# Acta Crystallographica Section E. It conforms to the requirements of       #
# Notes for Authors for Acta Crystallographica Section E, and has been       #
# peer reviewed under the auspices of the IUCr Commission on Journals.       #
#                                                                            #
# Full details of the Crystallographic Information File format               #
# are given in the paper "The Crystallographic Information File (CIF):       #
# a New Standard Archive File for Crystallography" by S. R. Hall, F. H.      #
# Allen and I. D. Brown [Acta Cryst. (1991), A47, 655-685].                  #
#                                                                            #
# The current version of the core CIF dictionary is obtainable from          #
# ftp://ftp.iucr.org/pub/cif_core.dic.                                       #
#                                                                            #
# Software is freely available for graphical display of the structure(s)     #
# in this CIF. For information consult the CIF software page                 #
# http://www.iucr.org/resources/cif/software.                                #
#                                                                            #
# This file may be used for bona fide research purposes within the           #
# scientific community so long as proper attribution is given to the journal # 
# article from which it was obtained.                                        #
#                                                                            #
##############################################################################
data_I
_audit_creation_method     SHELXL-97
_chemical_name_systematic
;
Di-\m-chlorido-bis[(2,2'-bipyridine-5,5'-dicarboxylic
acid-\k^2^<i>N</i>,<i>N</i>')chloridocopper(II)] dimethylformamide
tetrasolvate
;
_chemical_name_common     ?
_chemical_formula_moiety     'C24 H16 Cl4 Cu2 N4 O8, 4(C3 H7 N O)'
_chemical_formula_sum     'C36 H44 Cl4 Cu2 N8 O12'
_chemical_formula_iupac     '[Cu2 Cl4 (C12 H8 N2 O4)2], 4C3 H7 N O'
_chemical_formula_weight     1049.66
_chemical_melting_point     ?
_symmetry_cell_setting     triclinic
_symmetry_space_group_name_H-M     'P -1'
_symmetry_space_group_name_Hall     '-P 1'
loop_
    _symmetry_equiv_pos_as_xyz
    'x, y, z'
    '-x, -y, -z'
_cell_length_a     8.917(5)
_cell_length_b     11.030(6)
_cell_length_c     12.179(7)
_cell_angle_alpha     83.171(6)
_cell_angle_beta     73.903(6)
_cell_angle_gamma     68.332(6)
_cell_volume     1069.4(11)
_cell_formula_units_Z     1
_cell_measurement_reflns_used     3373
_cell_measurement_theta_min     2.54
_cell_measurement_theta_max     27.44
_cell_measurement_temperature     100(2)
_exptl_crystal_description     prism
_exptl_crystal_colour     green
_exptl_crystal_size_max     0.20
_exptl_crystal_size_mid     0.15
_exptl_crystal_size_min     0.02
_exptl_crystal_density_diffrn     1.627
_exptl_crystal_density_meas     ?
_exptl_crystal_density_method     'not measured'
_exptl_crystal_F_000     538
_exptl_absorpt_coefficient_mu     1.315
_exptl_absorpt_correction_type     multi-scan
_exptl_absorpt_process_details     '(SADABS; Bruker, 2005)'
_exptl_absorpt_correction_T_min     0.789
_exptl_absorpt_correction_T_max     0.974
_exptl_special_details     ?
_diffrn_ambient_temperature     100(2)
_diffrn_radiation_type     MoK\a
_diffrn_radiation_wavelength     0.71073
_diffrn_radiation_source     'fine-focus sealed tube'
_diffrn_radiation_monochromator     graphite
_diffrn_measurement_device_type     'Bruker APEXII CCD'
_diffrn_measurement_method     '\f and \w scans'
_diffrn_detector_area_resol_mean     ?
_diffrn_reflns_number     9231
_diffrn_reflns_av_R_equivalents     0.0213
_diffrn_reflns_av_sigmaI/netI     0.0381
_diffrn_reflns_theta_min     1.74
_diffrn_reflns_theta_max     27.89
_diffrn_reflns_theta_full     26.00
_diffrn_measured_fraction_theta_max     0.947
_diffrn_measured_fraction_theta_full     0.980
_diffrn_reflns_limit_h_min     -11
_diffrn_reflns_limit_h_max     11
_diffrn_reflns_limit_k_min     -14
_diffrn_reflns_limit_k_max     14
_diffrn_reflns_limit_l_min     -15
_diffrn_reflns_limit_l_max     15
_diffrn_standards_number     ?
_diffrn_standards_interval_count     ?
_diffrn_standards_interval_time     ?
_diffrn_standards_decay_%     ?
_refine_special_details
;
Refinement of <i>F</i>^2^ against ALL reflections. The weighted <i>R</i>-factor
<i>wR</i> and goodness of fit <i>S</i> are based on <i>F</i>^2^, conventional
<i>R</i>-factors <i>R</i> are based on <i>F</i>, with <i>F</i> set to zero for
negative <i>F</i>^2^. The threshold expression of <i>F</i>^2^ >
\s(<i>F</i>^2^) is used only for calculating <i>R</i>-factors(gt) <i>etc</i>.
and is not relevant to the choice of reflections for refinement.
<i>R</i>-factors based on <i>F</i>^2^ are statistically about twice as large
as those based on <i>F</i>, and <i>R</i>- factors based on ALL data will be
even larger.
;
_reflns_number_total     4824
_reflns_number_gt     3969
_reflns_threshold_expression     I>2\s(I)
_refine_ls_structure_factor_coef     Fsqd
_refine_ls_matrix_type     full
_refine_ls_R_factor_all     0.0425
_refine_ls_R_factor_gt     0.0294
_refine_ls_wR_factor_gt     0.0630
_refine_ls_wR_factor_ref     0.0676
_refine_ls_goodness_of_fit_ref     1.018
_refine_ls_restrained_S_all     1.018
_refine_ls_number_reflns     4824
_refine_ls_number_parameters     295
_refine_ls_number_restraints     0
_refine_ls_hydrogen_treatment     constr
_refine_ls_weighting_scheme     calc
_refine_ls_weighting_details
         'calc w=1/[\s^2^(Fo^2^)+(0.0259P)^2^+0.5900P] where P=(Fo^2^+2Fc^2^)/3'
_atom_sites_solution_hydrogens     geom
_atom_sites_solution_primary     direct
_atom_sites_solution_secondary     difmap
_refine_ls_shift/su_max     0.001
_refine_ls_shift/su_mean     0.000
_refine_diff_density_max     0.425
_refine_diff_density_min     -0.365
_refine_ls_extinction_method     none
_refine_ls_extinction_coef     ?
loop_
    _atom_type_symbol
    _atom_type_description
    _atom_type_scat_dispersion_real
    _atom_type_scat_dispersion_imag
    _atom_type_scat_source
    'C' 'C' 0.0033 0.0016
                         'International Tables Vol C Tables 4.2.6.8 and 6.1.1.4'
    'H' 'H' 0.0000 0.0000
                         'International Tables Vol C Tables 4.2.6.8 and 6.1.1.4'
    'N' 'N' 0.0061 0.0033
                         'International Tables Vol C Tables 4.2.6.8 and 6.1.1.4'
    'O' 'O' 0.0106 0.0060
                         'International Tables Vol C Tables 4.2.6.8 and 6.1.1.4'
    'Cl' 'Cl' 0.1484 0.1585
                         'International Tables Vol C Tables 4.2.6.8 and 6.1.1.4'
    'Cu' 'Cu' 0.3201 1.2651
                         'International Tables Vol C Tables 4.2.6.8 and 6.1.1.4'
_computing_data_collection     'APEX2 (Bruker, 2005)'
_computing_cell_refinement     'SAINT (Bruker, 2005)'
_computing_data_reduction     'SAINT (Bruker, 2005)'
_computing_structure_solution     'SHELXS97 (Sheldrick, 2008)'
_computing_structure_refinement     'SHELXL97 (Sheldrick, 2008)'
_computing_molecular_graphics
;
DIAMOND (Brandenburg, 2006) and Materials Studio (Accelrys,
2010)
;
_computing_publication_material     'publCIF (Westrip, 2010)'
loop_
    _atom_site_type_symbol
    _atom_site_label
    _atom_site_fract_x
    _atom_site_fract_y
    _atom_site_fract_z
    _atom_site_U_iso_or_equiv
    _atom_site_adp_type
    _atom_site_calc_flag
    _atom_site_refinement_flags
    _atom_site_occupancy
    _atom_site_symmetry_multiplicity
    _atom_site_disorder_assembly
    _atom_site_disorder_group
    C C1 0.5061(2) 0.75714(18) 0.49804(17) 0.0142(4) Uani d . 1 1 . .
    C C2 0.5665(2) 0.64520(18) 0.42163(16) 0.0141(4) Uani d . 1 1 . .
    C C3 0.7981(2) 0.47716(18) 0.32901(16) 0.0150(4) Uani d . 1 1 . .
    H H3A 0.9128 0.4329 0.3112 0.018 Uiso calc R 1 1 . .
    C C4 0.6997(3) 0.43285(18) 0.28504(17) 0.0157(4) Uani d . 1 1 . .
    C C5 0.5292(2) 0.49803(19) 0.31204(17) 0.0168(4) Uani d . 1 1 . .
    H H5 0.4611 0.4698 0.2838 0.020 Uiso calc R 1 1 . .
    C C6 0.4604(3) 0.60601(19) 0.38163(17) 0.0170(4) Uani d . 1 1 . .
    H H6 0.3459 0.6511 0.4010 0.020 Uiso calc R 1 1 . .
    C C7 0.7786(3) 0.31742(19) 0.20877(17) 0.0174(4) Uani d . 1 1 . .
    C C8 0.3416(3) 0.84090(19) 0.52720(17) 0.0175(4) Uani d . 1 1 . .
    H H8 0.2620 0.8292 0.4980 0.021 Uiso calc R 1 1 . .
    C C9 0.2973(3) 0.94225(19) 0.60049(18) 0.0178(4) Uani d . 1 1 . .
    H H9 0.1884 1.0014 0.6192 0.021 Uiso calc R 1 1 . .
    C C10 0.4173(3) 0.95414(18) 0.64538(17) 0.0161(4) Uani d . 1 1 . .
    C C11 0.3799(3) 1.0583(2) 0.72813(18) 0.0202(4) Uani d . 1 1 . .
    C C12 0.5801(3) 0.86824(19) 0.61159(17) 0.0164(4) Uani d . 1 1 . .
    H H12 0.6608 0.8774 0.6412 0.020 Uiso calc R 1 1 . .
    C C15 0.3041(4) 0.7442(2) 1.1227(2) 0.0452(7) Uani d . 1 1 A .
    H H15A 0.3318 0.7211 1.0441 0.068 Uiso calc R 1 1 . .
    H H15B 0.2396 0.6952 1.1693 0.068 Uiso calc R 1 1 . .
    H H15C 0.4047 0.7248 1.1465 0.068 Uiso calc R 1 1 . .
    C C16 0.1570(3) 0.9324(3) 1.2499(2) 0.0327(6) Uani d . 1 1 A .
    H H16A 0.0844 1.0220 1.2507 0.049 Uiso calc R 1 1 . .
    H H16B 0.2539 0.9263 1.2734 0.049 Uiso calc R 1 1 . .
    H H16C 0.0992 0.8818 1.3016 0.049 Uiso calc R 1 1 . .
    C C18 0.2042(5) 1.4697(3) 1.0417(2) 0.0590(10) Uani d . 1 1 . .
    H H18A 0.1608 1.5052 0.9764 0.088 Uiso calc R 1 1 . .
    H H18B 0.2955 1.4971 1.0395 0.088 Uiso calc R 1 1 . .
    H H18C 0.1180 1.5003 1.1103 0.088 Uiso calc R 1 1 . .
    C C19 0.2560(3) 1.2678(2) 0.95630(19) 0.0272(5) Uani d . 1 1 . .
    H H19 0.2955 1.1771 0.9602 0.033 Uiso calc R 1 1 . .
    C C20 0.3184(3) 1.2590(3) 1.1386(2) 0.0434(7) Uani d . 1 1 . .
    H H20A 0.3579 1.1668 1.1265 0.065 Uiso calc R 1 1 . .
    H H20B 0.2275 1.2811 1.2059 0.065 Uiso calc R 1 1 . .
    H H20C 0.4073 1.2827 1.1483 0.065 Uiso calc R 1 1 . .
    C C21A 0.1675(3) 0.9574(2) 1.04753(19) 0.0242(5) Uani d P 0.437(4) 1 A 1
    H H21A 0.1017 1.0445 1.0620 0.029 Uiso calc PR 0.437(4) 1 A 1
    O O6A 0.2100(5) 0.9214(3) 0.9473(3) 0.0255(11) Uani d P 0.437(4) 1 A 1
    C C21B 0.1675(3) 0.9574(2) 1.04753(19) 0.0242(5) Uani d P 0.563(4) 1 A 2
    H H21B 0.1983 0.9165 0.9781 0.029 Uiso calc PR 0.563(4) 1 A 2
    O O6B 0.0912(4) 1.0793(3) 1.0485(2) 0.0304(9) Uani d P 0.563(4) 1 A 2
    N N1 0.6254(2) 0.77252(15) 0.53787(14) 0.0139(3) Uani d . 1 1 . .
    N N2 0.7337(2) 0.58081(15) 0.39584(14) 0.0140(3) Uani d . 1 1 . .
    N N4 0.2618(3) 1.32944(19) 1.04017(16) 0.0293(4) Uani d . 1 1 . .
    N N21 0.2077(2) 0.88264(17) 1.13500(15) 0.0227(4) Uani d . 1 1 . .
    O O1 0.6831(2) 0.27950(15) 0.17378(14) 0.0278(4) Uani d . 1 1 . .
    H H1 0.7387 0.2161 0.1329 0.042 Uiso calc PR 0.437(4) 1 . .
    O O2 0.93592(19) 0.26688(15) 0.18333(14) 0.0293(4) Uani d . 1 1 . .
    H H2 0.9662 0.2047 0.1415 0.044 Uiso calc PR 0.563(4) 1 . .
    O O3 0.23516(19) 1.15187(14) 0.73405(13) 0.0233(3) Uani d . 1 1 . .
    H H3 0.2215 1.2066 0.7795 0.035 Uiso calc R 1 1 . .
    O O4 0.4777(2) 1.05397(17) 0.78151(15) 0.0347(4) Uani d . 1 1 . .
    O O5 0.2021(2) 1.32076(15) 0.87227(13) 0.0337(4) Uani d . 1 1 . .
    Cl Cl1 0.97529(6) 0.78040(5) 0.52466(4) 0.01868(11) Uani d . 1 1 . .
    Cl Cl2 0.88428(6) 0.47339(5) 0.63849(4) 0.01680(11) Uani d . 1 1 . .
    Cu Cu1 0.86273(3) 0.65512(2) 0.46635(2) 0.01421(7) Uani d . 1 1 . .
loop_
    _atom_site_aniso_label
    _atom_site_aniso_U_11
    _atom_site_aniso_U_22
    _atom_site_aniso_U_33
    _atom_site_aniso_U_12
    _atom_site_aniso_U_13
    _atom_site_aniso_U_23
    C1 0.0145(10) 0.0134(9) 0.0158(10) -0.0059(8) -0.0049(8) 0.0017(7)
    C2 0.0139(10) 0.0138(9) 0.0148(10) -0.0054(8) -0.0038(8) 0.0010(7)
    C3 0.0136(10) 0.0149(9) 0.0153(10) -0.0035(8) -0.0042(8) 0.0005(8)
    C4 0.0191(10) 0.0127(9) 0.0153(10) -0.0062(8) -0.0034(8) -0.0001(7)
    C5 0.0177(10) 0.0170(10) 0.0187(10) -0.0082(8) -0.0067(8) -0.0007(8)
    C6 0.0137(10) 0.0173(10) 0.0199(11) -0.0050(8) -0.0050(8) 0.0000(8)
    C7 0.0195(11) 0.0152(9) 0.0159(10) -0.0055(8) -0.0030(8) -0.0006(8)
    C8 0.0151(10) 0.0181(10) 0.0209(11) -0.0062(8) -0.0064(8) -0.0013(8)
    C9 0.0139(10) 0.0158(10) 0.0207(11) -0.0031(8) -0.0027(8) -0.0011(8)
    C10 0.0180(10) 0.0138(9) 0.0151(10) -0.0054(8) -0.0023(8) 0.0000(8)
    C11 0.0207(11) 0.0207(10) 0.0176(11) -0.0079(9) 0.0002(9) -0.0046(8)
    C12 0.0167(10) 0.0174(10) 0.0164(10) -0.0071(8) -0.0042(8) -0.0018(8)
    C15 0.0600(19) 0.0260(13) 0.0336(15) -0.0043(13) -0.0032(14) 0.0031(11)
    C16 0.0285(13) 0.0451(15) 0.0223(12) -0.0123(11) -0.0022(10) -0.0053(11)
    C18 0.116(3) 0.0361(16) 0.0334(16) -0.0372(18) -0.0143(18) -0.0073(13)
    C19 0.0318(13) 0.0209(11) 0.0236(12) -0.0049(10) -0.0021(10) -0.0068(9)
    C20 0.0328(15) 0.0567(18) 0.0327(15) 0.0025(13) -0.0144(12) -0.0170(13)
    C21A 0.0257(12) 0.0203(11) 0.0270(12) -0.0070(9) -0.0061(10) -0.0068(9)
    O6A 0.035(2) 0.0194(19) 0.020(2) -0.0058(16) -0.0081(16) -0.0050(14)
    C21B 0.0257(12) 0.0203(11) 0.0270(12) -0.0070(9) -0.0061(10) -0.0068(9)
    O6B 0.0358(18) 0.0216(15) 0.0283(17) -0.0037(13) -0.0062(13) -0.0056(12)
    N1 0.0125(8) 0.0136(8) 0.0165(8) -0.0046(6) -0.0047(7) -0.0003(6)
    N2 0.0132(8) 0.0138(8) 0.0152(8) -0.0047(7) -0.0040(7) -0.0001(6)
    N4 0.0333(12) 0.0327(11) 0.0208(10) -0.0114(9) -0.0017(9) -0.0097(8)
    N21 0.0223(10) 0.0221(9) 0.0213(10) -0.0068(8) -0.0020(8) -0.0032(7)
    O1 0.0317(9) 0.0262(8) 0.0302(9) -0.0137(7) -0.0056(7) -0.0114(7)
    O2 0.0210(9) 0.0259(8) 0.0344(9) 0.0000(7) -0.0033(7) -0.0114(7)
    O3 0.0269(9) 0.0170(7) 0.0219(8) -0.0014(6) -0.0053(7) -0.0074(6)
    O4 0.0239(9) 0.0420(10) 0.0379(10) -0.0025(8) -0.0100(8) -0.0239(8)
    O5 0.0581(12) 0.0210(8) 0.0189(8) -0.0089(8) -0.0109(8) -0.0028(7)
    Cl1 0.0153(2) 0.0184(2) 0.0249(3) -0.00683(19) -0.0069(2) -0.00293(19)
    Cl2 0.0120(2) 0.0202(2) 0.0173(2) -0.00488(19) -0.00233(18) -0.00277(19)
    Cu1 0.01079(13) 0.01549(12) 0.01676(13) -0.00388(9) -0.00401(9) -0.00304(9)
_geom_special_details
;
All e.s.d.'s (except the e.s.d. in the dihedral angle between two l.s. planes)
are estimated using the full covariance matrix. The cell e.s.d.'s are taken
into account individually in the estimation of e.s.d.'s in distances, angles
and torsion angles; correlations between e.s.d.'s in cell parameters are only
used when they are defined by crystal symmetry. An approximate (isotropic)
treatment of cell e.s.d.'s is used for estimating e.s.d.'s involving l.s.
planes.
;
loop_
    _geom_bond_atom_site_label_1
    _geom_bond_atom_site_label_2
    _geom_bond_site_symmetry_2
    _geom_bond_distance
    _geom_bond_publ_flag
    C1 N1 . 1.355(3) ?
    C1 C8 . 1.386(3) ?
    C1 C2 . 1.478(3) ?
    C2 N2 . 1.355(3) ?
    C2 C6 . 1.388(3) ?
    C3 N2 . 1.333(3) ?
    C3 C4 . 1.391(3) ?
    C3 H3A . 0.9300 ?
    C4 C5 . 1.382(3) ?
    C4 C7 . 1.495(3) ?
    C5 C6 . 1.388(3) ?
    C5 H5 . 0.9300 ?
    C6 H6 . 0.9300 ?
    C7 O1 . 1.261(3) ?
    C7 O2 . 1.264(3) ?
    C8 C9 . 1.385(3) ?
    C8 H8 . 0.9300 ?
    C9 C10 . 1.381(3) ?
    C9 H9 . 0.9300 ?
    C10 C12 . 1.386(3) ?
    C10 C11 . 1.501(3) ?
    C11 O4 . 1.209(3) ?
    C11 O3 . 1.311(3) ?
    C12 N1 . 1.339(3) ?
    C12 H12 . 0.9300 ?
    C15 N21 . 1.451(3) ?
    C15 H15A . 0.9600 ?
    C15 H15B . 0.9600 ?
    C15 H15C . 0.9600 ?
    C16 N21 . 1.453(3) ?
    C16 H16A . 0.9600 ?
    C16 H16B . 0.9600 ?
    C16 H16C . 0.9600 ?
    C18 N4 . 1.439(3) ?
    C18 H18A . 0.9600 ?
    C18 H18B . 0.9600 ?
    C18 H18C . 0.9600 ?
    C19 O5 . 1.242(3) ?
    C19 N4 . 1.315(3) ?
    C19 H19 . 0.9300 ?
    C20 N4 . 1.456(3) ?
    C20 H20A . 0.9600 ?
    C20 H20B . 0.9600 ?
    C20 H20C . 0.9600 ?
    C21A O6A . 1.241(4) ?
    C21A N21 . 1.315(3) ?
    C21A H21A . 0.9300 ?
    N1 Cu1 . 2.0337(18) y
    N2 Cu1 . 2.0361(17) y
    O1 H1 . 0.8200 ?
    O2 H2 . 0.8200 ?
    O3 H3 . 0.8200 ?
    Cl1 Cu1 . 2.2525(10) y
    Cl2 Cu1 2_766 2.2804(10) y
    Cl2 Cu1 . 2.7183(12) y
loop_
    _geom_angle_atom_site_label_1
    _geom_angle_atom_site_label_2
    _geom_angle_atom_site_label_3
    _geom_angle_site_symmetry_1
    _geom_angle_site_symmetry_3
    _geom_angle
    _geom_angle_publ_flag
    N1 C1 C8 . . 121.94(18) ?
    N1 C1 C2 . . 114.49(17) ?
    C8 C1 C2 . . 123.57(18) ?
    N2 C2 C6 . . 122.18(18) ?
    N2 C2 C1 . . 114.96(16) ?
    C6 C2 C1 . . 122.83(18) ?
    N2 C3 C4 . . 122.29(19) ?
    N2 C3 H3A . . 118.9 ?
    C4 C3 H3A . . 118.9 ?
    C5 C4 C3 . . 118.91(18) ?
    C5 C4 C7 . . 120.96(18) ?
    C3 C4 C7 . . 120.13(18) ?
    C4 C5 C6 . . 119.42(18) ?
    C4 C5 H5 . . 120.3 ?
    C6 C5 H5 . . 120.3 ?
    C5 C6 C2 . . 118.45(19) ?
    C5 C6 H6 . . 120.8 ?
    C2 C6 H6 . . 120.8 ?
    O1 C7 O2 . . 125.27(19) ?
    O1 C7 C4 . . 117.40(18) ?
    O2 C7 C4 . . 117.32(18) ?
    C9 C8 C1 . . 119.05(19) ?
    C9 C8 H8 . . 120.5 ?
    C1 C8 H8 . . 120.5 ?
    C10 C9 C8 . . 118.98(19) ?
    C10 C9 H9 . . 120.5 ?
    C8 C9 H9 . . 120.5 ?
    C9 C10 C12 . . 119.08(18) ?
    C9 C10 C11 . . 122.74(18) ?
    C12 C10 C11 . . 118.17(18) ?
    O4 C11 O3 . . 124.97(19) ?
    O4 C11 C10 . . 121.63(19) ?
    O3 C11 C10 . . 113.39(18) ?
    N1 C12 C10 . . 122.42(18) ?
    N1 C12 H12 . . 118.8 ?
    C10 C12 H12 . . 118.8 ?
    N21 C15 H15A . . 109.5 ?
    N21 C15 H15B . . 109.5 ?
    H15A C15 H15B . . 109.5 ?
    N21 C15 H15C . . 109.5 ?
    H15A C15 H15C . . 109.5 ?
    H15B C15 H15C . . 109.5 ?
    N21 C16 H16A . . 109.5 ?
    N21 C16 H16B . . 109.5 ?
    H16A C16 H16B . . 109.5 ?
    N21 C16 H16C . . 109.5 ?
    H16A C16 H16C . . 109.5 ?
    H16B C16 H16C . . 109.5 ?
    N4 C18 H18A . . 109.5 ?
    N4 C18 H18B . . 109.5 ?
    H18A C18 H18B . . 109.5 ?
    N4 C18 H18C . . 109.5 ?
    H18A C18 H18C . . 109.5 ?
    H18B C18 H18C . . 109.5 ?
    O5 C19 N4 . . 125.3(2) ?
    O5 C19 H19 . . 117.3 ?
    N4 C19 H19 . . 117.3 ?
    N4 C20 H20A . . 109.5 ?
    N4 C20 H20B . . 109.5 ?
    H20A C20 H20B . . 109.5 ?
    N4 C20 H20C . . 109.5 ?
    H20A C20 H20C . . 109.5 ?
    H20B C20 H20C . . 109.5 ?
    O6A C21A N21 . . 125.4(3) ?
    O6A C21A H21A . . 117.3 ?
    N21 C21A H21A . . 117.3 ?
    C12 N1 C1 . . 118.42(17) ?
    C12 N1 Cu1 . . 126.23(14) ?
    C1 N1 Cu1 . . 115.10(13) ?
    C3 N2 C2 . . 118.75(17) ?
    C3 N2 Cu1 . . 126.29(14) ?
    C2 N2 Cu1 . . 114.96(13) ?
    C19 N4 C18 . . 121.5(2) ?
    C19 N4 C20 . . 121.4(2) ?
    C18 N4 C20 . . 117.0(2) ?
    C21A N21 C15 . . 121.8(2) ?
    C21A N21 C16 . . 122.4(2) ?
    C15 N21 C16 . . 115.8(2) ?
    C7 O1 H1 . . 109.5 ?
    C7 O2 H2 . . 109.5 ?
    C11 O3 H3 . . 109.5 ?
    Cu1 Cl2 Cu1 2_766 . 90.20(4) ?
    N1 Cu1 N2 . . 79.91(8) ?
    N1 Cu1 Cl1 . . 92.97(6) ?
    N2 Cu1 Cl1 . . 166.75(5) ?
    N1 Cu1 Cl2 . 2_766 171.33(5) ?
    N2 Cu1 Cl2 . 2_766 93.45(7) ?
    Cl1 Cu1 Cl2 . 2_766 92.41(5) ?
    N1 Cu1 Cl2 . . 96.09(5) ?
    N2 Cu1 Cl2 . . 93.10(6) ?
    Cl1 Cu1 Cl2 . . 98.80(4) ?
    Cl2 Cu1 Cl2 2_766 . 89.80(4) ?
loop_
    _geom_torsion_atom_site_label_1
    _geom_torsion_atom_site_label_2
    _geom_torsion_atom_site_label_3
    _geom_torsion_atom_site_label_4
    _geom_torsion_site_symmetry_1
    _geom_torsion_site_symmetry_2
    _geom_torsion_site_symmetry_3
    _geom_torsion_site_symmetry_4
    _geom_torsion
    _geom_torsion_publ_flag
    N1 C1 C2 N2 . . . . -4.8(2) ?
    C8 C1 C2 N2 . . . . 174.95(18) ?
    N1 C1 C2 C6 . . . . 173.40(18) ?
    C8 C1 C2 C6 . . . . -6.9(3) ?
    N2 C3 C4 C5 . . . . -0.4(3) ?
    N2 C3 C4 C7 . . . . 178.92(17) ?
    C3 C4 C5 C6 . . . . 0.3(3) ?
    C7 C4 C5 C6 . . . . -179.00(18) ?
    C4 C5 C6 C2 . . . . 0.2(3) ?
    N2 C2 C6 C5 . . . . -0.7(3) ?
    C1 C2 C6 C5 . . . . -178.74(18) ?
    C5 C4 C7 O1 . . . . -2.5(3) ?
    C3 C4 C7 O1 . . . . 178.22(18) ?
    C5 C4 C7 O2 . . . . 176.55(19) ?
    C3 C4 C7 O2 . . . . -2.7(3) ?
    N1 C1 C8 C9 . . . . -0.9(3) ?
    C2 C1 C8 C9 . . . . 179.35(18) ?
    C1 C8 C9 C10 . . . . -2.2(3) ?
    C8 C9 C10 C12 . . . . 3.1(3) ?
    C8 C9 C10 C11 . . . . -178.12(19) ?
    C9 C10 C11 O4 . . . . 166.9(2) ?
    C12 C10 C11 O4 . . . . -14.3(3) ?
    C9 C10 C11 O3 . . . . -14.0(3) ?
    C12 C10 C11 O3 . . . . 164.78(18) ?
    C9 C10 C12 N1 . . . . -0.9(3) ?
    C11 C10 C12 N1 . . . . -179.79(18) ?
    C10 C12 N1 C1 . . . . -2.2(3) ?
    C10 C12 N1 Cu1 . . . . 171.82(14) ?
    C8 C1 N1 C12 . . . . 3.1(3) ?
    C2 C1 N1 C12 . . . . -177.18(16) ?
    C8 C1 N1 Cu1 . . . . -171.55(15) ?
    C2 C1 N1 Cu1 . . . . 8.2(2) ?
    C4 C3 N2 C2 . . . . -0.1(3) ?
    C4 C3 N2 Cu1 . . . . 179.64(14) ?
    C6 C2 N2 C3 . . . . 0.6(3) ?
    C1 C2 N2 C3 . . . . 178.81(16) ?
    C6 C2 N2 Cu1 . . . . -179.13(15) ?
    C1 C2 N2 Cu1 . . . . -0.9(2) ?
    O5 C19 N4 C18 . . . . -0.3(4) ?
    O5 C19 N4 C20 . . . . 176.4(2) ?
    O6A C21A N21 C15 . . . . -2.5(4) ?
    O6A C21A N21 C16 . . . . 178.3(3) ?
    C12 N1 Cu1 N2 . . . . 179.08(17) ?
    C1 N1 Cu1 N2 . . . . -6.78(13) ?
    C12 N1 Cu1 Cl1 . . . . -12.18(16) ?
    C1 N1 Cu1 Cl1 . . . . 161.96(13) ?
    C12 N1 Cu1 Cl2 . . . . 87.00(16) ?
    C1 N1 Cu1 Cl2 . . . . -98.86(14) ?
    C3 N2 Cu1 N1 . . . . -175.67(17) ?
    C2 N2 Cu1 N1 . . . . 4.05(13) ?
    C3 N2 Cu1 Cl1 . . . . 126.0(2) ?
    C2 N2 Cu1 Cl1 . . . . -54.2(3) ?
    C3 N2 Cu1 Cl2 . . . 2_766 9.96(16) ?
    C2 N2 Cu1 Cl2 . . . 2_766 -170.32(13) ?
    C3 N2 Cu1 Cl2 . . . . -80.03(16) ?
    C2 N2 Cu1 Cl2 . . . . 99.69(13) ?
    Cu1 Cl2 Cu1 N1 2_766 . . . 173.62(5) ?
    Cu1 Cl2 Cu1 N2 2_766 . . . 93.44(6) ?
    Cu1 Cl2 Cu1 Cl1 2_766 . . . -92.40(5) ?
    Cu1 Cl2 Cu1 Cl2 2_766 . . 2_766 0.0 ?
loop_
    _geom_hbond_atom_site_label_D
    _geom_hbond_atom_site_label_H
    _geom_hbond_atom_site_label_A
    _geom_hbond_site_symmetry_A
    _geom_hbond_distance_DH
    _geom_hbond_distance_HA
    _geom_hbond_distance_DA
    _geom_hbond_angle_DHA
    O2 H2 O6B 1_644 0.82 1.72 2.515(3) 161.4
    O1 H1 O6A 2_666 0.82 1.75 2.536(4) 160.5
    O3 H3 O5 . 0.82 1.72 2.541(2) 177.4
    C21A H21A O2 1_466 0.93 2.71 3.591(3) 157.8
    C21B H21B O1 2_666 0.93 2.72 3.603(3) 159.1
data_global
_journal_date_recd_electronic     2012-11-15
_journal_date_accepted     2012-12-20
_journal_name_full     'Acta Crystallographica, Section E'
_journal_year     2013
_journal_volume     69
_journal_issue      2
_journal_page_first     em73
_journal_page_last     em74
_journal_paper_category     QM
_journal_paper_doi     10.1107/S1600536812051422
_journal_coeditor_code     QK2049
_publ_contact_author_name     'Sigurd \/Oien'
_publ_contact_author_address
;
inGAP Centre for Research Based Innovation
Department of Chemistry
University of Oslo
0315 Oslo
Norway
;
_publ_contact_author_email     sigurdoi@kjemi.uio.no
_publ_contact_author_fax     '+47 228 55565'
_publ_contact_author_phone     '+47 90 545 313'
_publ_section_title
;
Di-\m-chlorido-bis[(2,2'-bipyridine-5,5'-dicarboxylic
acid-\k^2^<i>N</i>,<i>N</i>')chloridocopper(II)] dimethylformamide
tetrasolvate
;
loop_
    _publ_author_name
    _publ_author_address
    '\/Oien, Sigurd'
;
inGAP Centre for Research Based Innovation
Department of Chemistry
University of Oslo
0315 Oslo
Norway
;
    'Wragg, David Stephen'
;
inGAP Centre for Research Based Innovation
Department of Chemistry
University of Oslo
0315 Oslo
Norway
;
    'Lillerud, Karl Petter'
;
inGAP Centre for Research Based Innovation
Department of Chemistry
University of Oslo
0315 Oslo
Norway
;
    'Tilset, Mats'
;
inGAP Centre for Research Based Innovation
Department of Chemistry
University of Oslo
0315 Oslo
Norway
;
_publ_section_synopsis     .
