# Supplementary material for: Di-μ-chlorido-bis­[(2,2′-bipyridine-5,5′-dicarb­oxy­lic acid-κ2 N,N′)chloridocopper(II)] dimethyl­formamide tetra­solvate
Source: Acta Crystallogr Sect E Struct Rep Online. 2013 Jan 4;69(Pt 2):m73–4. doi: 10.1107/S1600536812051422 (PMC3569178; doi:10.1107/S1600536812051422)
Supplement: Supplementary file 2 [file e-69-00m73-Isup2.hkl]

# 
# h,k,l, Fc-squared, Fo-squared, sigma(Fo-squared) and status flag 
# 
data_I
_shelx_title ' soe1_dmf_2 in P-1' 
_shelx_refln_list_code          4 
_shelx_F_calc_maximum      273.00 
_exptl_crystal_F_000       538.00 
_reflns_d_resolution_high  0.7598 
 
loop_ 
 _symmetry_equiv_pos_as_xyz 
 'x, y, z' 
 '-x, -y, -z' 
 
_cell_length_a     8.9174 
_cell_length_b    11.0297 
_cell_length_c    12.1785 
_cell_angle_alpha  83.171 
_cell_angle_beta   73.903 
_cell_angle_gamma  68.332 
 
_shelx_F_squared_multiplier     1.000 
 
loop_ 
 _refln_index_h 
 _refln_index_k 
 _refln_index_l 
 _refln_F_squared_calc 
 _refln_F_squared_meas 
 _refln_F_squared_sigma 
 _refln_observed_status 
   1   0   0      431.84      495.01      8.90 o 
   2   0   0     3725.15     3696.75     53.45 o 
   3   0   0     2496.00     2492.93     28.82 o 
   4   0   0      136.67       96.02      6.04 o 
   5   0   0      384.50      399.66     16.24 o 
   6   0   0      180.81      189.55      9.14 o 
   7   0   0      756.32      817.24     23.15 o 
   8   0   0      607.98      612.20     39.32 o 
   9   0   0      153.79      105.11     26.48 o 
 -10   1   0      276.99      190.96     34.50 o 
  -9   1   0      296.74      257.56     31.29 o 
  -8   1   0       69.80       42.52     20.86 o 
  -7   1   0      847.91      844.74     24.49 o 
  -6   1   0       43.57       34.98      9.63 o 
  -5   1   0      833.65      933.99     17.17 o 
  -4   1   0        1.31       15.43      4.77 o 
  -3   1   0     3066.14     3030.90     34.22 o 
  -2   1   0     1947.32     1993.13     22.85 o 
  -1   1   0       58.43       52.65      5.01 o 
   0   1   0     1368.21     1396.53     17.81 o 
   1   1   0     6982.95     6302.50    729.34 o 
   2   1   0       86.60       69.40      4.74 o 
   3   1   0      253.34      222.99     12.44 o 
   4   1   0     1912.58     1835.78     23.84 o 
   5   1   0     1507.91     1548.42     22.90 o 
   6   1   0      129.49      119.22     10.67 o 
   7   1   0      117.56      133.35     18.86 o 
   8   1   0     2074.62     2080.51     72.21 o 
  10   1   0       89.47       89.06     21.66 o 
  -9   2   0       29.76       21.66     21.66 o 
  -8   2   0      383.66      369.89     34.50 o 
  -7   2   0       16.26       18.50     20.06 o 
  -6   2   0       94.14      102.60     20.86 o 
  -5   2   0      497.38      528.62     17.33 o 
  -4   2   0       20.81       18.58      5.00 o 
  -3   2   0     1738.93     1725.91     22.19 o 
  -2   2   0     2119.05     1982.90     24.08 o 
  -1   2   0     4514.88     4622.37     67.80 o 
   0   2   0      899.68      914.32     11.35 o 
   1   2   0     1753.29     1682.33     18.25 o 
   2   2   0     3659.85     3417.41     79.58 o 
   3   2   0     8181.28     8640.35     84.35 o 
   4   2   0     2930.26     2954.06     34.09 o 
   5   2   0     2823.73     2787.71     33.97 o 
   6   2   0     1651.20     1651.27     25.34 o 
   7   2   0       28.61       39.56      9.35 o 
   8   2   0      251.91      281.08     16.67 o 
   9   2   0      295.76      304.09     27.28 o 
  10   2   0      400.19      347.42     31.29 o 
  -9   3   0      162.47      169.30     32.09 o 
  -8   3   0        5.27      -10.08     10.08 o 
  -7   3   0      144.84      131.81     20.06 o 
  -6   3   0        0.21       14.08      8.46 o 
  -5   3   0       80.15       75.88      9.79 o 
  -4   3   0      350.06      339.11     14.06 o 
  -3   3   0      814.22      782.59     12.96 o 
  -2   3   0      753.01      736.27     16.97 o 
  -1   3   0      389.20      432.52     11.75 o 
   0   3   0      769.49      741.45     10.94 o 
   1   3   0      612.69      555.28      9.44 o 
   2   3   0      109.41      114.65      5.25 o 
   3   3   0     2259.78     2225.90     25.97 o 
   4   3   0     1600.63     1550.61     20.86 o 
   5   3   0      163.66      195.19      9.59 o 
   6   3   0      495.21      484.09     17.56 o 
   7   3   0     1767.37     1815.18     38.47 o 
   8   3   0       78.67       80.66     11.62 o 
   9   3   0       69.01       75.50     13.05 o 
  10   3   0      102.23      112.33     21.66 o 
  11   3   0       13.35       16.85     20.86 o 
  -8   4   0       89.39       78.13     38.91 o 
  -7   4   0      721.38      712.82     26.12 o 
  -6   4   0      686.92      753.50     24.78 o 
  -5   4   0     1126.90     1057.59     51.75 o 
  -4   4   0       66.61       73.84      9.20 o 
  -3   4   0     3684.04     3606.17     54.69 o 
  -2   4   0     3040.01     3031.12     45.80 o 
  -1   4   0      228.80      236.35     12.84 o 
   0   4   0      740.80      786.11     19.81 o 
   1   4   0       33.99       23.97      4.59 o 
   2   4   0        2.34        3.88      4.08 o 
   3   4   0       25.05       25.87      5.63 o 
   4   4   0     1023.77      947.90     15.28 o 
   5   4   0      498.39      513.03     11.44 o 
   6   4   0     2728.74     2673.80     47.31 o 
   7   4   0        1.16       15.24      9.64 o 
   8   4   0       81.11       88.62     12.19 o 
   9   4   0      252.56      274.22     17.86 o 
  10   4   0      226.06      239.48     18.38 o 
  11   4   0       25.34       27.28     22.47 o 
  -8   5   0      142.79      188.85     22.47 o 
  -7   5   0      283.76      281.30     32.50 o 
  -6   5   0     1825.98     1769.99     74.62 o 
  -5   5   0     1169.41     1208.80     31.22 o 
  -4   5   0      916.15      923.49     38.91 o 
  -3   5   0      203.47      206.09     34.10 o 
  -2   5   0      514.73      471.40     15.61 o 
  -1   5   0     4770.55     5044.76     68.64 o 
   0   5   0     2324.54     2501.24     29.54 o 
   1   5   0     3099.65     3023.03     34.46 o 
   2   5   0    10683.94    10820.78    105.74 o 
   3   5   0     4352.13     4377.46     47.35 o 
   4   5   0        5.16       -4.80      4.80 o 
   5   5   0      449.35      426.51     22.02 o 
   6   5   0     1923.36     1923.32     38.57 o 
   7   5   0       53.43       35.26     19.66 o 
   8   5   0      384.50      357.13     19.00 o 
   9   5   0      164.84      168.44     15.29 o 
  10   5   0      217.99      201.57     18.16 o 
  11   5   0        6.74       13.25     14.15 o 
  -7   6   0      147.19      178.45     17.22 o 
  -6   6   0        0.02       -6.33     10.38 o 
  -5   6   0       79.11       99.99     12.72 o 
  -4   6   0      256.59      297.44     24.47 o 
  -3   6   0      293.63      263.15     14.06 o 
  -2   6   0       93.22       95.29      9.63 o 
  -1   6   0     2218.90     2186.40     63.79 o 
   0   6   0      250.25      232.92     25.68 o 
   1   6   0        0.45        5.57      4.59 o 
   2   6   0     2429.20     2415.09     30.08 o 
   3   6   0     8926.16     8774.77     88.89 o 
   4   6   0     3896.83     3782.87     43.87 o 
   5   6   0      248.82      275.17     13.58 o 
   6   6   0       23.80       13.64      8.51 o 
   7   6   0      313.98      318.82     23.27 o 
   8   6   0      455.22      488.96     21.84 o 
   9   6   0        1.69        3.07     11.54 o 
  10   6   0     1019.09     1030.08     33.98 o 
  11   6   0     1324.77     1323.26     41.67 o 
  -7   7   0      112.67      103.79     17.22 o 
  -6   7   0      272.05      248.23     18.25 o 
  -5   7   0        2.08       11.34     10.08 o 
  -4   7   0      164.75      160.18     13.65 o 
  -3   7   0      428.42      464.61     18.89 o 
  -2   7   0      363.83      382.47     16.19 o 
  -1   7   0      541.27      507.02     17.34 o 
   0   7   0     2435.99     2384.56     42.93 o 
   1   7   0     1254.04     1224.44     19.62 o 
   2   7   0     2124.68     2221.01     29.53 o 
   3   7   0     2057.49     2026.84     27.82 o 
   4   7   0     1866.49     1786.72     25.86 o 
   5   7   0       21.79       15.03      8.83 o 
   6   7   0      423.76      419.24     17.86 o 
   7   7   0     1221.76     1192.49     47.34 o 
   8   7   0      869.46      907.95     29.50 o 
   9   7   0      101.18      105.31     18.05 o 
  10   7   0      139.14       96.81     15.59 o 
  11   7   0      275.50      290.68     22.93 o 
  -6   8   0       15.84       13.80     13.35 o 
  -5   8   0       63.88       67.72     13.06 o 
  -4   8   0       16.42       20.55     13.24 o 
  -3   8   0      739.55      800.58     25.64 o 
  -2   8   0       42.90       45.88      9.63 o 
  -1   8   0      486.02      462.94     17.54 o 
   0   8   0        0.72        0.10      9.23 o 
   1   8   0      375.75      381.78     14.26 o 
   2   8   0      837.23      851.47     16.90 o 
   3   8   0      726.24      722.43     15.44 o 
   4   8   0        2.57        0.61      5.21 o 
   5   8   0      472.04      483.07     32.90 o 
   6   8   0       36.35       33.61      9.82 o 
   7   8   0      449.56      466.80     20.40 o 
   8   8   0      802.86      797.99     28.08 o 
   9   8   0      872.52      887.31     68.20 o 
  10   8   0      119.51      136.74     16.91 o 
  -5   9   0       29.18       35.83     13.95 o 
  -4   9   0      275.32      293.65     21.66 o 
  -3   9   0       60.48       54.33     18.86 o 
  -2   9   0        6.33        4.96     16.05 o 
  -1   9   0     1054.75     1048.04     28.31 o 
   0   9   0      187.91      169.70     12.33 o 
   1   9   0      793.82      794.97     22.28 o 
   2   9   0       46.85       53.40      8.67 o 
   3   9   0       39.95       37.67      9.09 o 
   4   9   0       97.28      101.31     10.97 o 
   5   9   0      351.64      381.14     17.24 o 
   6   9   0      229.20      238.99     15.29 o 
   7   9   0      181.26      208.70     15.53 o 
   8   9   0      130.36      138.63     20.06 o 
   9   9   0       28.76       31.42     12.44 o 
  10   9   0       73.40       69.59     16.56 o 
  -4  10   0      591.59      597.62     26.78 o 
  -3  10   0      670.97      669.33     26.20 o 
  -2  10   0      469.96      452.15     22.47 o 
  -1  10   0      339.20      352.49     25.68 o 
   0  10   0     1440.70     1450.83     34.90 o 
   1  10   0      643.49      640.63     21.47 o 
   2  10   0       36.30       24.32      8.10 o 
   3  10   0        6.00       18.37      7.88 o 
   4  10   0      330.77      371.99     17.02 o 
   5  10   0      316.53      304.33     16.42 o 
   6  10   0        3.39        3.21      9.82 o 
   7  10   0      484.28      475.62     36.91 o 
   8  10   0      525.16      524.22     23.81 o 
   9  10   0      173.12      167.09     25.27 o 
  10  10   0       33.84       26.14     14.96 o 
  -3  11   0      188.23      182.07     17.91 o 
  -2  11   0      860.97      861.68     30.24 o 
  -1  11   0      216.69      194.67     16.19 o 
   0  11   0      264.05      236.66     38.11 o 
   1  11   0     1031.63     1032.62     28.67 o 
   2  11   0      421.63      436.93     18.28 o 
   3  11   0       88.27       89.57     10.60 o 
   4  11   0     1332.35     1333.52     47.34 o 
   5  11   0     1184.88     1170.57     32.05 o 
   6  11   0      815.90      841.30     57.37 o 
   7  11   0      298.16      325.60     19.00 o 
   8  11   0       87.05       73.22     13.68 o 
   9  11   0      514.76      506.51     25.46 o 
  -2  12   0       32.86       46.32     14.40 o 
  -1  12   0       96.16       97.94     14.23 o 
   0  12   0       61.90       62.76     12.31 o 
   1  12   0      121.34       98.21     12.72 o 
   2  12   0     1066.69     1099.07     30.16 o 
   3  12   0      427.57      472.59     30.49 o 
   4  12   0      114.65       99.49     18.45 o 
   5  12   0        0.88       12.84     14.44 o 
   6  12   0     1126.68     1134.39     33.19 o 
   7  12   0      162.92      177.99     16.42 o 
   8  12   0      176.68      138.70     16.91 o 
   9  12   0      121.49       96.28     26.48 o 
   0  13   0       77.72       53.25     13.48 o 
   1  13   0        3.58        2.73     10.68 o 
   2  13   0       91.53      101.64     33.30 o 
   3  13   0      740.34      759.03     40.12 o 
   4  13   0      103.65       85.05     20.06 o 
   5  13   0      277.38      271.20     26.48 o 
   6  13   0       30.90       40.12     17.65 o 
   7  13   0      530.19      534.37     36.11 o 
   8  13   0        6.77       -4.81     22.47 o 
   2  14   0       55.43       62.58     23.27 o 
   3  14   0      101.91       89.86     22.47 o 
   4  14   0       31.79       47.34     20.06 o 
   5  14   0       74.68       85.85     22.47 o 
  -5 -14   1        1.67       16.85     20.06 o 
  -4 -14   1       68.47       52.15     21.66 o 
  -3 -14   1      141.09      138.01     24.87 o 
  -2 -14   1       33.86       34.50     22.47 o 
  -7 -13   1        9.92       18.67     14.84 o 
  -6 -13   1      450.03      414.02     31.29 o 
  -5 -13   1        2.37        0.80     16.05 o 
  -4 -13   1       19.95       28.08     17.65 o 
  -3 -13   1      245.31      226.26     25.68 o 
  -2 -13   1       76.96       64.19     20.06 o 
  -1 -13   1        1.20       -6.50     10.38 o 
   0 -13   1        9.41       25.12     13.64 o 
  -8 -12   1       19.92       15.18     13.82 o 
  -7 -12   1       38.42       50.51     14.44 o 
  -6 -12   1     1085.04     1095.96     33.19 o 
  -5 -12   1      358.19      383.53     28.88 o 
  -4 -12   1        0.95        0.80     14.44 o 
  -3 -12   1      617.62      575.29     33.70 o 
  -2 -12   1      301.25      327.91     17.13 o 
  -1 -12   1      129.20      115.29     18.05 o 
   0 -12   1        6.81        9.61     17.25 o 
   1 -12   1       23.16        5.45     10.54 o 
   2 -12   1        2.55       12.08     13.21 o 
  -9 -11   1      383.44      363.36     23.50 o 
  -8 -11   1       23.66       22.20     12.68 o 
  -7 -11   1       24.41       32.29     13.24 o 
  -6 -11   1      701.22      729.82     33.30 o 
  -5 -11   1     1333.63     1279.15     80.24 o 
  -4 -11   1      697.20      791.12     36.91 o 
  -3 -11   1        0.70       -6.42     12.84 o 
  -2 -11   1      318.84      321.99     20.86 o 
  -1 -11   1      251.75      279.19     20.46 o 
   0 -11   1      206.35      184.10     15.24 o 
   1 -11   1        7.13       -7.09     12.04 o 
   2 -11   1      653.56      667.40     26.60 o 
   3 -11   1      723.47      634.73     27.18 o 
 -10 -10   1      126.10      118.75     26.48 o 
  -9 -10   1      710.49      698.50     29.21 o 
  -8 -10   1     1006.87     1020.15     32.91 o 
  -7 -10   1      311.46      295.91     24.07 o 
  -6 -10   1        5.88        0.71     12.84 o 
  -5 -10   1      187.33      207.84     14.75 o 
  -4 -10   1     1198.20     1205.45     30.32 o 
  -3 -10   1        4.26      -11.23     11.23 o 
  -2 -10   1      304.64      330.01     15.04 o 
  -1 -10   1      895.58      956.14     54.56 o 
   0 -10   1      700.98      773.75     24.08 o 
   1 -10   1      414.58      419.02     19.27 o 
   2 -10   1       73.44       98.13     23.27 o 
   3 -10   1      919.98      923.11     30.45 o 
   4 -10   1      596.87      594.73     26.60 o 
 -10  -9   1       12.85       21.15     15.41 o 
  -9  -9   1       19.07       25.68     12.90 o 
  -8  -9   1      437.88      467.84     37.71 o 
  -7  -9   1      373.54      400.88     20.14 o 
  -6  -9   1      254.34      251.40     18.45 o 
  -5  -9   1      161.35      169.92     13.32 o 
  -4  -9   1      295.19      286.79     15.03 o 
  -3  -9   1      582.81      582.50     14.62 o 
  -2  -9   1      246.43      247.29     20.06 o 
  -1  -9   1      616.67      669.41     20.42 o 
   0  -9   1     1584.48     1618.00     34.26 o 
   1  -9   1     1592.91     1608.07     35.83 o 
   2  -9   1        4.32       -2.71      9.45 o 
   3  -9   1       19.98       -5.81      9.20 o 
   4  -9   1      386.28      387.07     46.14 o 
   5  -9   1       46.58       27.48     13.06 o 
 -10  -8   1       87.39      100.43     25.27 o 
  -9  -8   1      787.21      816.02     30.64 o 
  -8  -8   1      586.34      595.18     52.15 o 
  -7  -8   1        0.39        8.20     10.02 o 
  -6  -8   1        7.39       -6.73      9.23 o 
  -5  -8   1       47.31       25.88     11.23 o 
  -4  -8   1      422.91      438.89     27.28 o 
  -3  -8   1      153.71      166.52      8.36 o 
  -2  -8   1      714.69      703.14     15.16 o 
  -1  -8   1      232.20      241.94     11.95 o 
   0  -8   1        0.70        4.72      6.94 o 
   1  -8   1       86.67       98.26     10.21 o 
   2  -8   1      127.69      148.28     12.14 o 
   3  -8   1      961.69      945.97     43.73 o 
   4  -8   1      470.36      500.37     21.98 o 
   5  -8   1      473.77      441.29     28.08 o 
   6  -8   1        6.95       -5.58     12.14 o 
 -10  -7   1       73.27      100.21     16.42 o 
  -9  -7   1      152.00      179.46     16.67 o 
  -8  -7   1      188.96      183.46     23.27 o 
  -7  -7   1      709.04      695.85     24.67 o 
  -6  -7   1        3.18       -5.88      8.45 o 
  -5  -7   1       32.61       14.66      8.45 o 
  -4  -7   1      868.57      856.26     22.69 o 
  -3  -7   1      341.66      333.82     10.01 o 
  -2  -7   1       94.79       93.01      6.60 o 
  -1  -7   1      185.95      223.02      8.55 o 
   0  -7   1     1341.11     1455.54     29.02 o 
   1  -7   1      987.64     1016.99     24.44 o 
   2  -7   1        3.01        6.00      7.27 o 
   3  -7   1      205.24      200.50     16.05 o 
   4  -7   1      575.23      580.35     30.89 o 
   5  -7   1      358.26      303.50     32.50 o 
   6  -7   1      426.27      420.04     21.94 o 
   7  -7   1       85.76       70.90     14.99 o 
 -11  -6   1      687.30      771.07     45.73 o 
 -10  -6   1      640.61      637.32     28.05 o 
  -9  -6   1      111.69      131.29     15.65 o 
  -8  -6   1      363.86      373.83     19.57 o 
  -7  -6   1      665.70      645.91     23.54 o 
  -6  -6   1      564.67      574.44     20.86 o 
  -5  -6   1       61.16       56.51      8.78 o 
  -4  -6   1     5204.73     5249.91     72.79 o 
  -3  -6   1     3250.90     3001.06     35.85 o 
  -2  -6   1      923.95      884.55     15.21 o 
  -1  -6   1       81.08      104.83     11.41 o 
   0  -6   1     1804.03     1730.37     23.62 o 
   1  -6   1      365.64      367.23     13.82 o 
   2  -6   1      397.12      384.96     14.84 o 
   3  -6   1       12.49       13.53      7.70 o 
   4  -6   1      237.96      232.48     14.40 o 
   5  -6   1      487.89      517.71     24.07 o 
   6  -6   1       31.01       20.86     10.54 o 
   7  -6   1       13.72       21.89     11.72 o 
   8  -6   1      101.55       93.07     20.86 o 
 -11  -5   1       79.41       38.11     16.45 o 
 -10  -5   1      496.98      492.61     24.94 o 
  -9  -5   1        5.11        2.58     10.73 o 
  -8  -5   1      563.17      569.95     23.24 o 
  -7  -5   1     1909.49     1971.97     42.20 o 
  -6  -5   1     2789.66     2751.06     83.45 o 
  -5  -5   1      572.06      532.16     18.13 o 
  -4  -5   1        8.72        6.54      4.57 o 
  -3  -5   1     1928.72     1850.78     23.84 o 
  -2  -5   1     4176.75     4019.52     43.87 o 
  -1  -5   1      605.54      593.68     11.35 o 
   0  -5   1      611.53      722.92     12.46 o 
   1  -5   1     1038.18      977.65     20.79 o 
   2  -5   1     1360.88     1338.21     27.16 o 
   3  -5   1      143.97      147.82     10.38 o 
   4  -5   1      989.15      973.75     28.88 o 
   5  -5   1     1211.57     1225.30     31.03 o 
   6  -5   1     1921.68     1873.29     81.04 o 
   7  -5   1      411.98      437.66     21.77 o 
   8  -5   1        1.62       -7.32     14.84 o 
 -10  -4   1       10.25        7.33     13.01 o 
  -9  -4   1      572.01      612.04     25.20 o 
  -8  -4   1       33.82       46.76     11.30 o 
  -7  -4   1       11.26       14.35      9.35 o 
  -6  -4   1     3223.79     3319.75     56.09 o 
  -5  -4   1     7928.29     7818.91    105.98 o 
  -4  -4   1     1519.96     1506.58     29.49 o 
  -3  -4   1      182.86      192.47      6.31 o 
  -2  -4   1      201.54      205.37      9.27 o 
  -1  -4   1     1134.83     1090.14     15.27 o 
   0  -4   1      411.20      403.05      8.34 o 
   1  -4   1      769.06      738.28     16.91 o 
   2  -4   1     6810.14     6734.80     87.50 o 
   3  -4   1      383.62      340.74     16.45 o 
   4  -4   1      101.93       83.64      9.63 o 
   5  -4   1      613.88      567.99     19.84 o 
   6  -4   1      284.83      313.19     25.68 o 
   7  -4   1     1157.54     1130.25     39.72 o 
   8  -4   1        0.03        0.63     11.28 o 
 -10  -3   1        3.00       16.05     17.65 o 
  -9  -3   1        7.91       26.52     11.05 o 
  -8  -3   1      284.74      274.97     16.99 o 
  -7  -3   1      535.76      481.02     20.06 o 
  -6  -3   1      123.40      142.55     11.30 o 
  -5  -3   1      362.43      337.07      9.66 o 
  -4  -3   1      202.52      181.05     11.63 o 
  -3  -3   1      142.17      170.92      5.29 o 
  -2  -3   1      251.17      274.86      6.24 o 
  -1  -3   1     2084.06     2165.67     24.22 o 
   0  -3   1     1537.18     1462.67     17.45 o 
   1  -3   1       61.70       82.94      6.94 o 
   2  -3   1        0.78        0.00      5.78 o 
   3  -3   1    10448.09    11008.99    136.04 o 
   4  -3   1     3386.97     3356.64     52.39 o 
   5  -3   1      182.76      202.56     27.28 o 
   6  -3   1      134.46      172.55     35.30 o 
   7  -3   1      254.12      287.00     18.45 o 
   8  -3   1      110.98      102.92     18.05 o 
   9  -3   1       29.51       27.28     23.27 o 
 -10  -2   1       86.05       64.19     20.06 o 
  -9  -2   1      176.91      219.04     24.87 o 
  -8  -2   1        4.83        1.42      9.92 o 
  -7  -2   1      266.91      295.76     21.26 o 
  -6  -2   1     2941.92     3056.86     51.80 o 
  -5  -2   1     1919.12     1901.70     25.51 o 
  -4  -2   1      823.84      806.12     22.19 o 
  -3  -2   1      864.90      921.50     13.01 o 
  -2  -2   1    15302.15    16238.37    192.21 o 
  -1  -2   1      500.79      568.05     12.30 o 
   0  -2   1       15.81       11.52      5.42 o 
   1  -2   1      839.12      819.75     14.96 o 
   2  -2   1      985.32      947.00     18.28 o 
   3  -2   1       34.41       38.43      6.26 o 
   4  -2   1      587.95      572.69     22.36 o 
   5  -2   1       56.29       51.36      8.01 o 
   6  -2   1       64.35       69.97      9.94 o 
   7  -2   1      513.83      532.25     20.48 o 
   8  -2   1      718.16      749.66     25.53 o 
   9  -2   1       45.81        9.63     21.66 o 
 -10  -1   1      162.57      114.74     24.07 o 
  -9  -1   1      559.93      590.53     36.91 o 
  -8  -1   1     1116.05     1116.08     40.12 o 
  -7  -1   1      849.33      840.87     32.90 o 
  -6  -1   1       92.20       80.13      6.94 o 
  -5  -1   1     1908.90     1872.44     26.60 o 
  -4  -1   1     1876.29     1842.04     36.27 o 
  -3  -1   1      137.29      122.93      6.07 o 
  -2  -1   1     5280.59     5442.95     55.17 o 
  -1  -1   1     7018.95     7022.69     84.18 o 
   0  -1   1     2000.19     2098.63     22.96 o 
   1  -1   1       42.78       50.37      4.80 o 
   2  -1   1     1015.95      970.63     13.12 o 
   3  -1   1     1415.87     1266.76     17.55 o 
   4  -1   1      403.69      384.30     24.07 o 
   5  -1   1       75.76      104.72     10.12 o 
   6  -1   1        3.74       10.75      7.64 o 
   7  -1   1      131.07      120.36     11.72 o 
   8  -1   1      749.38      782.96     25.53 o 
   9  -1   1      124.43      117.14     24.87 o 
  10  -1   1      164.22      163.68     31.29 o 
  -9   0   1       61.57        3.21     22.47 o 
  -8   0   1      909.15      904.26     48.14 o 
  -7   0   1     2103.70     2023.65     95.88 o 
  -6   0   1      647.30      646.07     14.93 o 
  -5   0   1       76.13       75.63      6.16 o 
  -4   0   1     2625.01     2566.69     31.62 o 
  -3   0   1     1549.70     1532.23     20.13 o 
  -2   0   1     2928.89     2947.75     31.59 o 
  -1   0   1     2279.91     2423.11     24.80 o 
   0   0   1     8423.97     8234.59    134.80 o 
   1   0   1     1596.74     1589.63     16.80 o 
   2   0   1    12239.53    12866.63    121.09 o 
   3   0   1      174.95      186.85      8.87 o 
   4   0   1     1700.03     1735.38     24.99 o 
   5   0   1     1209.15     1331.71     23.59 o 
   6   0   1      150.06      168.08     10.81 o 
   7   0   1     1114.66     1165.66     63.79 o 
   8   0   1     1172.54     1121.70     51.35 o 
   9   0   1      100.16      101.90     22.47 o 
  10   0   1        6.50       -4.81     22.47 o 
  -9   1   1      241.28      184.54     30.49 o 
  -8   1   1       83.62       35.30     20.06 o 
  -7   1   1      590.22      511.10     35.30 o 
  -6   1   1      215.23      253.21     12.88 o 
  -5   1   1        1.63        5.37      5.25 o 
  -4   1   1      714.76      618.23     15.23 o 
  -3   1   1    25260.01    26694.82    249.56 o 
  -2   1   1     1038.48     1004.34     14.01 o 
  -1   1   1      366.62      368.98      7.04 o 
   0   1   1     2895.58     2966.64     28.98 o 
   1   1   1     2903.32     2960.55     44.53 o 
   2   1   1      192.32      186.38      5.66 o 
   3   1   1     1104.16     1211.17     29.79 o 
   4   1   1      985.55      921.80     15.31 o 
   5   1   1     1084.76     1089.50     25.69 o 
   6   1   1       66.40       54.67      6.97 o 
   7   1   1      161.99      174.12     11.54 o 
   9   1   1     1444.85     1350.37     60.18 o 
  -9   2   1       23.28       36.11     24.87 o 
  -8   2   1      126.95      124.37     25.68 o 
  -7   2   1      965.22      918.12     27.01 o 
  -6   2   1      104.72      134.84     11.04 o 
  -5   2   1      157.67      138.81     10.21 o 
  -4   2   1      632.92      641.27     13.19 o 
  -3   2   1      714.29      686.03     16.45 o 
  -2   2   1     9804.78     9984.71     96.75 o 
  -1   2   1     2883.08     2865.40     30.50 o 
   0   2   1      206.03      193.05      5.56 o 
   1   2   1       18.09       18.39      3.38 o 
   2   2   1     4720.21     4419.10     44.52 o 
   3   2   1     2993.95     2980.45     33.03 o 
   4   2   1        0.77       -3.51      4.85 o 
   5   2   1     6847.99     7007.19     87.02 o 
   6   2   1     5946.48     6027.31    117.14 o 
   7   2   1       46.30       45.06     18.45 o 
   8   2   1       11.82       20.86     14.44 o 
   9   2   1      675.68      665.96     36.91 o 
  10   2   1      539.41      609.79     38.51 o 
  11   2   1       61.62       48.94     23.27 o 
  -9   3   1       41.56       36.11     25.68 o 
  -8   3   1        2.07       -1.60     19.26 o 
  -7   3   1       54.74       59.74     17.65 o 
  -6   3   1      126.18      123.27     12.02 o 
  -5   3   1      445.15      462.96     17.50 o 
  -4   3   1     2800.77     2872.08     66.60 o 
  -3   3   1      896.77      853.75     14.59 o 
  -2   3   1      140.59      173.29      6.00 o 
  -1   3   1      683.85      646.80     10.55 o 
   0   3   1     5085.68     5288.38     52.54 o 
   1   3   1      898.97      938.22     12.95 o 
   2   3   1     1715.19     1815.51     26.34 o 
   3   3   1      804.72      751.79     12.50 o 
   4   3   1        2.50        3.85      4.95 o 
   5   3   1      450.36      434.08     12.48 o 
   6   3   1      481.74      495.61     12.56 o 
   7   3   1     3126.46     3181.84     54.95 o 
   8   3   1       28.57       24.28      9.92 o 
   9   3   1        1.23       10.43     10.78 o 
  10   3   1      281.13      307.30     28.88 o 
  11   3   1       27.47       28.88     20.06 o 
  -8   4   1       18.08      -14.44     20.86 o 
  -7   4   1      134.44      146.86     14.40 o 
  -6   4   1      709.83      734.75     24.93 o 
  -5   4   1      226.39      206.62     15.65 o 
  -4   4   1       18.63       21.98      8.42 o 
  -3   4   1     1835.52     1865.79     34.68 o 
  -2   4   1     1213.45     1216.53     17.22 o 
  -1   4   1      621.54      633.28     11.03 o 
   0   4   1     1026.87     1008.28     14.48 o 
   1   4   1       90.72      109.75      5.66 o 
   2   4   1        4.82        1.18      4.22 o 
   3   4   1       60.19       34.34      4.93 o 
   4   4   1     5000.99     4937.62     53.22 o 
   5   4   1     1466.80     1391.91     21.13 o 
   6   4   1       61.54       64.56      8.99 o 
   7   4   1     1579.42     1587.01     35.43 o 
   8   4   1      273.69      264.92     34.50 o 
   9   4   1      180.46      185.68     15.89 o 
  10   4   1      580.27      564.44     24.64 o 
  11   4   1      239.63      250.34     29.69 o 
  -8   5   1      164.58      149.24     31.29 o 
  -7   5   1        0.46       -8.02     10.68 o 
  -6   5   1      664.13      678.61     25.37 o 
  -5   5   1      941.79      964.55     27.95 o 
  -4   5   1     2701.33     2731.33     49.15 o 
  -3   5   1       27.37       25.51      8.29 o 
  -2   5   1     2187.09     2267.28     39.06 o 
  -1   5   1      119.98       88.75      5.03 o 
   0   5   1     4343.98     4804.71     50.87 o 
   1   5   1     1718.53     1649.59     21.74 o 
   2   5   1      181.90      132.20      9.03 o 
   3   5   1     3992.11     4043.74     44.61 o 
   4   5   1      135.72      118.77      6.58 o 
   5   5   1       24.49       34.50      6.81 o 
   6   5   1     1261.80     1289.42     29.78 o 
   7   5   1      162.40      177.42     13.58 o 
   8   5   1      293.72      275.04     31.29 o 
   9   5   1       41.95       10.22     24.87 o 
  10   5   1      164.67      162.29     16.73 o 
  11   5   1        0.65       11.63     13.62 o 
  -7   6   1      394.17      421.14     23.28 o 
  -6   6   1        0.42        4.65     10.68 o 
  -5   6   1      656.55      715.00     25.20 o 
  -4   6   1     2816.90     2986.11     54.16 o 
  -3   6   1      315.18      326.90     20.06 o 
  -2   6   1      578.42      563.21     18.49 o 
  -1   6   1     5195.63     5080.61     71.16 o 
   0   6   1      491.45      453.14     12.53 o 
   1   6   1       66.66       87.94     11.63 o 
   2   6   1     3725.28     3734.79     42.51 o 
   3   6   1     1655.30     1647.54     23.57 o 
   4   6   1      762.63      723.15     21.04 o 
   5   6   1        4.30        4.13      5.27 o 
   6   6   1      142.80      176.31     12.44 o 
   7   6   1      207.68      217.50     14.44 o 
   8   6   1      134.18      150.81     13.89 o 
   9   6   1       84.71       59.19     12.48 o 
  10   6   1      582.03      560.83     25.81 o 
  11   6   1      528.19      543.70     54.96 o 
  -7   7   1      345.22      345.82     28.08 o 
  -6   7   1      323.43      338.74     20.60 o 
  -5   7   1       11.43       10.94     20.06 o 
  -4   7   1     1152.40     1172.43     44.53 o 
  -3   7   1       41.73       35.52     14.44 o 
  -2   7   1        5.70        2.27      7.87 o 
  -1   7   1     1574.60     1599.19     32.32 o 
   0   7   1     4040.49     3933.61     88.66 o 
   1   7   1     1240.68     1146.66     18.66 o 
   2   7   1     2522.26     2667.58     33.72 o 
   3   7   1      381.97      359.54     10.50 o 
   4   7   1      626.19      617.06     13.68 o 
   5   7   1      862.64      877.75     22.32 o 
   6   7   1       79.99       90.54     10.39 o 
   7   7   1      890.90      907.06     26.65 o 
   8   7   1     1679.23     1766.51     41.13 o 
   9   7   1      266.51      246.75     17.56 o 
  10   7   1       31.55       52.75     13.58 o 
  11   7   1      890.44      821.61     46.54 o 
  -6   8   1       26.57       10.90     13.48 o 
  -5   8   1        1.51        5.09     20.86 o 
  -4   8   1      296.74      264.82     22.87 o 
  -3   8   1      880.24      864.87     27.18 o 
  -2   8   1      243.35      199.88     13.88 o 
  -1   8   1      478.83      497.57     18.49 o 
   0   8   1      511.91      518.02     18.05 o 
   1   8   1     1676.11     1662.52     35.70 o 
   2   8   1      204.43      210.33      9.05 o 
   3   8   1        0.24       12.43      5.40 o 
   4   8   1     1541.67     1529.22     44.05 o 
   5   8   1      640.35      597.65     31.69 o 
   6   8   1        3.46        2.07     12.04 o 
   7   8   1      308.55      329.37     17.48 o 
   8   8   1      657.41      657.95     24.94 o 
   9   8   1     1198.01     1184.14     41.32 o 
  10   8   1      655.15      681.93     45.33 o 
  11   8   1        1.22      -20.86     20.86 o 
  -5   9   1       26.39       25.87     20.06 o 
  -4   9   1      169.20      164.93     15.99 o 
  -3   9   1       78.83       73.77     16.45 o 
  -2   9   1      815.82      750.88     25.23 o 
  -1   9   1      251.35      268.26     15.61 o 
   0   9   1      415.61      421.35     17.34 o 
   1   9   1      243.88      267.27     13.82 o 
   2   9   1        6.50        6.11      7.22 o 
   3   9   1       47.62       69.43      6.96 o 
   4   9   1       39.53       38.04      6.80 o 
   5   9   1     1181.11     1131.90     43.33 o 
   6   9   1     1449.85     1431.79     47.74 o 
   7   9   1      219.38      223.04     18.05 o 
   8   9   1       38.39       61.74     12.11 o 
   9   9   1      409.65      450.62     52.15 o 
  10   9   1      210.12      273.60     30.49 o 
  -4  10   1      270.88      270.40     20.60 o 
  -3  10   1      400.83      385.11     20.82 o 
  -2  10   1      443.30      456.98     36.11 o 
  -1  10   1       53.47       53.74     10.97 o 
   0  10   1      276.06      258.78     26.08 o 
   1  10   1      325.71      338.00     15.98 o 
   2  10   1       11.71        7.07     17.65 o 
   3  10   1       90.47      102.13     16.32 o 
   4  10   1      197.71      200.65     10.38 o 
   5  10   1      108.17      110.88     12.11 o 
   6  10   1      136.56      117.50     13.25 o 
   7  10   1       66.18       59.05     11.75 o 
   8  10   1       30.01       34.31     12.84 o 
   9  10   1      195.44      207.81     27.28 o 
  10  10   1        7.51      -11.23     20.06 o 
  -3  11   1      556.78      560.75     26.60 o 
  -2  11   1      904.67      946.64     31.60 o 
  -1  11   1      326.72      365.68     27.68 o 
   0  11   1       92.99       88.09     11.72 o 
   1  11   1      356.57      387.68     18.12 o 
   2  11   1      115.54      143.30     12.33 o 
   3  11   1      183.66      195.86     13.48 o 
   4  11   1     1033.46     1048.68     40.92 o 
   5  11   1       97.43       98.62     12.44 o 
   6  11   1      509.86      492.92     30.49 o 
   7  11   1      259.39      243.47     17.24 o 
   8  11   1       12.21       26.48     18.45 o 
   9  11   1      161.80      107.52     24.07 o 
  -2  12   1      281.68      278.19     21.01 o 
  -1  12   1      427.38      408.85     48.94 o 
   0  12   1       72.49       72.10     12.72 o 
   1  12   1      555.20      620.70     24.08 o 
   2  12   1     1056.33     1015.05     30.89 o 
   3  12   1      612.02      608.08     22.28 o 
   4  12   1        3.08       -2.41     13.64 o 
   5  12   1       59.71       42.52     16.05 o 
   6  12   1     1447.37     1413.57     42.93 o 
   7  12   1       68.41       44.93     19.26 o 
   8  12   1      269.96      237.50     27.28 o 
   9  12   1       90.32      130.78     25.68 o 
   0  13   1       79.40       65.70     13.95 o 
   1  13   1       20.28      -10.54     10.54 o 
   2  13   1      124.04      162.12     16.85 o 
   3  13   1     1231.15     1209.95     50.55 o 
   4  13   1      481.05      476.60     31.29 o 
   7  13   1      482.96      503.88     35.30 o 
   8  13   1        5.24        0.00     20.86 o 
   2  14   1       48.19       56.46     14.06 o 
   3  14   1        5.92       12.84     20.06 o 
  -4 -14   2        3.59        7.22     20.06 o 
  -3 -14   2       56.59        4.01     20.86 o 
  -7 -13   2       17.02        9.74     14.72 o 
  -6 -13   2      105.99       93.07     21.66 o 
  -5 -13   2        7.64       18.45     17.65 o 
  -4 -13   2      577.59      548.81     35.30 o 
  -3 -13   2      230.20      246.32     26.48 o 
  -2 -13   2       39.45        7.22     17.65 o 
  -1 -13   2      453.10      384.33     32.90 o 
   0 -13   2       28.71       17.33     12.02 o 
  -8 -12   2        4.78       11.16     22.06 o 
  -7 -12   2      111.78      117.87     16.16 o 
  -6 -12   2      117.08      130.29     15.86 o 
  -5 -12   2       16.97       31.29     16.85 o 
  -4 -12   2       15.94       16.05     15.24 o 
  -3 -12   2        4.32        9.63     15.24 o 
  -2 -12   2       36.69       23.27     16.05 o 
  -1 -12   2       54.39       57.65     10.97 o 
   0 -12   2      156.59      149.31     17.65 o 
   1 -12   2        1.66      -10.38     10.38 o 
   2 -12   2        6.24       10.09     12.61 o 
  -9 -11   2      397.79      404.39     35.30 o 
  -8 -11   2      141.61      126.51     34.10 o 
  -7 -11   2       15.53        8.71     11.95 o 
  -6 -11   2      674.71      677.99     36.11 o 
  -5 -11   2     1028.15     1046.17     30.62 o 
  -4 -11   2      418.50      388.34     27.28 o 
  -3 -11   2        1.04       -4.01     12.84 o 
  -2 -11   2       90.53       92.27     17.65 o 
  -1 -11   2       20.80       24.23      9.82 o 
   0 -11   2       12.22       16.62      9.63 o 
   1 -11   2      193.46      208.23     15.23 o 
   2 -11   2      337.60      351.31     19.66 o 
   3 -11   2      302.42      303.35     20.18 o 
  -9 -10   2      766.58      794.78     42.93 o 
  -8 -10   2      664.31      682.30     47.34 o 
  -7 -10   2      353.57      403.71     20.97 o 
  -6 -10   2       36.27       23.39     10.97 o 
  -5 -10   2      235.57      224.45     15.86 o 
  -4 -10   2      798.95      802.17     25.20 o 
  -3 -10   2      267.53      299.28     23.27 o 
  -2 -10   2        2.07        4.90      8.83 o 
  -1 -10   2     1230.25     1242.47     30.24 o 
   0 -10   2     1323.34     1280.03     31.39 o 
   1 -10   2       97.43      101.49     12.14 o 
   2 -10   2       54.09       40.86     11.37 o 
   3 -10   2      613.33      636.83     25.62 o 
   4 -10   2      550.04      517.66     25.03 o 
 -10  -9   2      114.26      103.50     25.68 o 
  -9  -9   2       22.37       30.24     18.05 o 
  -8  -9   2      550.68      546.81     24.96 o 
  -7  -9   2      580.46      625.06     24.96 o 
  -6  -9   2      119.17      125.55     13.32 o 
  -5  -9   2       12.50        1.35      9.02 o 
  -4  -9   2      246.77      252.77     14.75 o 
  -3  -9   2     1002.18     1001.27     58.17 o 
  -2  -9   2      477.57      529.39     23.27 o 
  -1  -9   2      686.64      692.26     20.63 o 
   0  -9   2     2095.65     2053.29     39.85 o 
   1  -9   2     1071.93     1077.99     32.09 o 
   2  -9   2      405.94      379.89     27.68 o 
   3  -9   2       16.93        5.99      9.23 o 
   4  -9   2      633.10      584.93     24.48 o 
   5  -9   2      185.85      152.05     22.06 o 
 -10  -8   2      412.50      391.84     24.94 o 
  -9  -8   2      250.77      226.71     19.26 o 
  -8  -8   2       20.95       31.80     12.33 o 
  -7  -8   2       47.62       58.59     13.24 o 
  -6  -8   2      185.63      190.72     31.69 o 
  -5  -8   2        2.53        1.93      8.45 o 
  -4  -8   2       59.83       62.05     29.69 o 
  -3  -8   2      790.18      845.22     22.87 o 
  -2  -8   2     1608.47     1637.56     25.23 o 
  -1  -8   2      215.69      232.56     11.95 o 
   0  -8   2       39.51       41.82     10.03 o 
   1  -8   2     2559.89     2609.23     46.50 o 
   2  -8   2      765.57      755.65     23.51 o 
   3  -8   2       63.99       48.03     10.79 o 
   4  -8   2     1237.56     1153.63     32.58 o 
   5  -8   2      641.92      602.13     48.54 o 
   6  -8   2       20.38       13.69     16.45 o 
 -10  -7   2       28.30       19.35     14.84 o 
  -9  -7   2       59.88       60.82     14.39 o 
  -8  -7   2        3.81        1.80     10.48 o 
  -7  -7   2       88.80      106.31     13.05 o 
  -6  -7   2      134.85      143.20     13.32 o 
  -5  -7   2       74.88       85.25     10.48 o 
  -4  -7   2      131.58      130.08     11.05 o 
  -3  -7   2      257.28      262.99      9.05 o 
  -2  -7   2      648.59      623.92     13.27 o 
  -1  -7   2     1223.58     1222.96     19.83 o 
   0  -7   2     1598.50     1589.89     30.61 o 
   1  -7   2        8.20        0.00      6.94 o 
   2  -7   2      211.62      213.81     12.53 o 
   3  -7   2       22.65       26.80      8.61 o 
   4  -7   2      544.86      472.24     19.84 o 
   5  -7   2      301.35      321.51     18.25 o 
   6  -7   2      753.99      720.91     27.36 o 
   7  -7   2      138.25      132.98     20.06 o 
 -10  -6   2     1056.89     1016.93     35.12 o 
  -9  -6   2       86.97       90.33     14.46 o 
  -8  -6   2      281.36      302.90     18.72 o 
  -7  -6   2      847.10      859.05     27.48 o 
  -6  -6   2      104.30       94.42     13.64 o 
  -5  -6   2        9.31       -2.29     16.05 o 
  -4  -6   2     2372.39     2415.81     42.81 o 
  -3  -6   2     1028.20      988.86     16.44 o 
  -2  -6   2      567.41      569.82     11.90 o 
  -1  -6   2        4.17        3.24      4.72 o 
   0  -6   2       65.50       66.93      5.97 o 
   1  -6   2        3.67       -6.58      9.63 o 
   2  -6   2       67.01       66.08     14.44 o 
   3  -6   2      383.82      386.21     24.87 o 
   4  -6   2      212.79      229.66     16.05 o 
   5  -6   2       14.77       -1.90     18.86 o 
   6  -6   2       95.88      111.61     13.65 o 
   7  -6   2      136.89      148.68     16.16 o 
   8  -6   2       31.72       -5.62     16.05 o 
 -10  -5   2      329.71      317.54     21.54 o 
  -9  -5   2      217.05      210.25     17.30 o 
  -8  -5   2      115.53      101.46     13.32 o 
  -7  -5   2     1931.24     2059.36     44.21 o 
  -6  -5   2     1418.66     1436.54     33.42 o 
  -5  -5   2      870.80      847.46     30.49 o 
  -4  -5   2      163.97      159.86     14.84 o 
  -3  -5   2     1269.44     1195.66     17.41 o 
  -2  -5   2     2976.13     2890.92     33.48 o 
  -1  -5   2     1076.89     1061.27     16.16 o 
   0  -5   2      240.83      225.93      7.39 o 
   1  -5   2       22.76       16.72      4.45 o 
   2  -5   2      199.23      156.79      9.82 o 
   3  -5   2        2.43       -7.62      7.62 o 
   4  -5   2      481.44      487.65     18.31 o 
   5  -5   2     1056.97     1046.58     28.53 o 
   6  -5   2      977.63      969.26     29.06 o 
   7  -5   2        3.15       12.54     10.32 o 
   8  -5   2       39.84       61.80     27.68 o 
 -10  -4   2      262.94      249.20     19.76 o 
  -9  -4   2      657.19      667.29     36.91 o 
  -8  -4   2       12.20        4.41     10.21 o 
  -7  -4   2      167.58      173.27     14.15 o 
  -6  -4   2     1577.53     1561.15     34.81 o 
  -5  -4   2     3145.37     3061.67     51.48 o 
  -4  -4   2      647.55      598.79     17.81 o 
  -3  -4   2      880.75      915.44     28.08 o 
  -2  -4   2     3651.92     3568.68     38.56 o 
  -1  -4   2     1764.65     1652.61     20.80 o 
   0  -4   2      566.36      573.53     10.32 o 
   1  -4   2     1974.66     1970.40     23.42 o 
   2  -4   2     5439.31     5482.25     73.67 o 
   3  -4   2     2434.84     2370.53     40.21 o 
   4  -4   2      981.29      993.43     25.06 o 
   5  -4   2        2.96       -2.51      8.45 o 
   6  -4   2      329.71      382.53     17.91 o 
   7  -4   2     1616.06     1577.65     38.92 o 
   8  -4   2        0.13        6.88     11.55 o 
   9  -4   2       87.96       94.79     18.86 o 
 -10  -3   2        8.37       -7.22     16.85 o 
  -9  -3   2      642.84      653.84     26.27 o 
  -8  -3   2     2738.11     2713.18     58.17 o 
  -7  -3   2      563.42      581.94     34.10 o 
  -6  -3   2      153.79      135.24     14.84 o 
  -5  -3   2      539.83      531.05     29.29 o 
  -4  -3   2      192.93      144.94     10.17 o 
  -3  -3   2      183.77      152.09      9.35 o 
  -2  -3   2      736.75      783.82     11.07 o 
  -1  -3   2     3273.85     3214.00     34.00 o 
   0  -3   2     1636.24     1591.64     19.33 o 
   1  -3   2      409.70      427.38      8.16 o 
   2  -3   2      390.87      352.93     12.11 o 
   3  -3   2    10790.72    11338.21    147.23 o 
   4  -3   2     1731.93     1573.30     57.37 o 
   5  -3   2      443.28      447.16     17.15 o 
   6  -3   2        3.17        0.10     13.64 o 
   7  -3   2     1335.36     1384.61     34.89 o 
   8  -3   2      225.30      194.56     16.57 o 
   9  -3   2      111.92       96.54     14.82 o 
 -10  -2   2       32.04       48.14     21.66 o 
  -9  -2   2       14.54       32.09     16.85 o 
  -8  -2   2      290.50      264.78     16.91 o 
  -7  -2   2      732.53      754.70     24.56 o 
  -6  -2   2      213.43      201.33     17.65 o 
  -5  -2   2      145.71      134.04     10.48 o 
  -4  -2   2       41.61       48.06      9.10 o 
  -3  -2   2      110.31      125.50      8.78 o 
  -2  -2   2     1262.35     1466.13     24.89 o 
  -1  -2   2    17316.05    18201.89    169.00 o 
   0  -2   2    24631.75    25993.45    239.87 o 
   1  -2   2     5503.93     5383.68     53.26 o 
   2  -2   2     2528.11     2466.60     27.52 o 
   3  -2   2     1450.79     1550.84     20.18 o 
   4  -2   2      779.03      721.03     18.89 o 
   5  -2   2       65.02       60.41     19.26 o 
   6  -2   2      292.30      274.41     14.23 o 
   7  -2   2     1292.30     1235.61     31.80 o 
   8  -2   2     1237.41     1400.22     76.63 o 
   9  -2   2      135.62      158.87     27.28 o 
  10  -2   2       47.64       39.32     25.68 o 
 -10  -1   2       24.91       20.06     20.06 o 
  -9  -1   2      346.50      379.51     32.09 o 
  -8  -1   2     1730.65     1744.09     49.34 o 
  -7  -1   2      253.85      266.18     22.87 o 
  -6  -1   2       25.22       20.06     11.23 o 
  -5  -1   2      707.51      836.17     17.15 o 
  -4  -1   2       21.02        6.50      4.40 o 
  -3  -1   2       25.90       44.06      4.02 o 
  -2  -1   2      328.21      293.71      5.99 o 
  -1  -1   2     1396.89     1377.65     31.29 o 
   0  -1   2       48.50       31.76      3.53 o 
   1  -1   2     4184.59     4181.72     41.79 o 
   2  -1   2     1363.87     1260.98     19.37 o 
   3  -1   2     1377.14     1419.37     37.71 o 
   4  -1   2        0.17       -4.08      4.29 o 
   5  -1   2      463.72      447.23     11.53 o 
   6  -1   2      116.48      121.04     16.45 o 
   7  -1   2       31.01       32.39     10.43 o 
   8  -1   2      449.38      472.43     20.01 o 
   9  -1   2     1192.72     1064.73     54.56 o 
  10  -1   2      123.98      101.90     25.68 o 
  -7   0   2     1269.81     1255.89     89.86 o 
  -6   0   2      113.74      132.95     23.67 o 
  -5   0   2       69.93       68.24      6.51 o 
  -4   0   2     1172.72     1215.76     22.93 o 
  -3   0   2     1237.97     1255.59     17.90 o 
  -2   0   2      127.65      144.08      5.44 o 
  -1   0   2     8213.13     8223.58     78.46 o 
   0   0   2     3997.46     3959.52     38.99 o 
   1   0   2       81.21      109.96      5.68 o 
   2   0   2      786.28      832.29     12.03 o 
   3   0   2      972.26     1070.86     15.95 o 
   4   0   2      269.46      246.19     10.06 o 
   5   0   2      134.48      129.75     12.62 o 
   6   0   2     1049.81     1035.72     19.46 o 
   7   0   2      872.78      867.75     23.86 o 
   8   0   2      139.02      156.58     12.89 o 
   9   0   2        5.81      -10.43     16.05 o 
  10   0   2      103.92       82.64     28.08 o 
  -9   1   2      233.47      207.01     31.29 o 
  -8   1   2       32.98       30.49     20.06 o 
  -7   1   2      643.75      664.35     40.12 o 
  -6   1   2      173.58      181.43      9.26 o 
  -5   1   2      113.39       97.29      7.20 o 
  -4   1   2     1875.19     1890.32     28.55 o 
  -3   1   2     6842.41     7167.41     73.12 o 
  -2   1   2     3827.96     3616.11     39.03 o 
  -1   1   2     3841.05     3970.85     40.70 o 
   0   1   2     2175.61     2132.75     22.67 o 
   1   1   2     7933.44     7819.78     89.86 o 
   2   1   2     4612.58     4694.71     57.53 o 
   3   1   2      188.60      231.36      7.38 o 
   4   1   2      189.05      134.43      6.82 o 
   5   1   2     2218.90     2275.03     30.12 o 
   6   1   2      326.55      351.47     15.65 o 
   7   1   2      270.66      290.66     11.37 o 
   8   1   2     1386.82     1414.54     38.11 o 
   9   1   2      308.30      334.58     31.29 o 
  10   1   2        1.32       -9.63     20.06 o 
  -8   2   2       82.29       41.72     22.47 o 
  -7   2   2      749.94      682.00     41.72 o 
  -6   2   2      871.80      940.02     45.73 o 
  -5   2   2      877.30      870.38     17.59 o 
  -4   2   2        0.85       -1.46      4.84 o 
  -3   2   2      419.09      390.85     13.45 o 
  -2   2   2     4865.39     4807.37     50.77 o 
  -1   2   2     3392.21     3394.00     40.29 o 
   0   2   2      134.05      120.15      6.95 o 
   1   2   2     3849.20     3697.33     45.65 o 
   2   2   2       49.83       50.73      4.57 o 
   3   2   2       29.57       38.08      4.93 o 
   4   2   2      798.87      783.52     16.36 o 
   5   2   2     2796.68     2716.50     34.32 o 
   6   2   2     6672.96     6507.34     84.01 o 
   7   2   2      388.33      410.00     23.27 o 
   8   2   2      580.16      529.50     22.06 o 
  10   2   2      277.63      296.87     28.08 o 
  11   2   2        5.05       25.68     20.06 o 
  -8   3   2       59.71       52.15     23.27 o 
  -7   3   2       67.03       83.45     22.47 o 
  -6   3   2     1532.13     1493.63     34.73 o 
  -5   3   2     1986.53     2012.83     39.27 o 
  -4   3   2      621.93      641.73     19.43 o 
  -3   3   2       26.83       28.70      5.15 o 
  -2   3   2       71.38       60.85      5.39 o 
  -1   3   2      133.32      118.72      5.87 o 
   0   3   2      566.18      509.83      9.37 o 
   1   3   2       13.55       13.61      5.67 o 
   2   3   2     6128.28     6003.94     63.19 o 
   3   3   2     8654.83     8591.28     84.65 o 
   4   3   2      468.61      411.82     10.11 o 
   5   3   2      588.25      562.72     12.63 o 
   6   3   2     4437.31     4429.53     51.54 o 
   7   3   2     3518.25     3610.81     45.71 o 
   8   3   2      555.12      527.39     20.42 o 
   9   3   2        1.14        6.40     10.17 o 
  10   3   2      575.71      618.62     37.71 o 
  11   3   2      138.84      102.70     22.47 o 
  -8   4   2        2.04      -13.64     22.47 o 
  -7   4   2       62.03       39.94     30.89 o 
  -6   4   2      294.24      294.24     17.07 o 
  -5   4   2       38.14       25.61     15.24 o 
  -4   4   2      353.20      369.29     15.65 o 
  -3   4   2        3.84       22.15      7.41 o 
  -2   4   2       62.18       64.78      5.32 o 
  -1   4   2       96.48      111.32      8.37 o 
   0   4   2      259.22      236.96      7.19 o 
   1   4   2      311.85      283.63      8.42 o 
   2   4   2       14.09       10.15      4.42 o 
   3   4   2      926.53      776.43     13.44 o 
   4   4   2     7006.40     7170.31     73.94 o 
   5   4   2     1206.90     1107.83     20.37 o 
   6   4   2       28.31       28.20      6.01 o 
   7   4   2      282.42      287.10     20.06 o 
   8   4   2       37.92       23.20      9.92 o 
   9   4   2        0.20        5.33     11.23 o 
  10   4   2      359.61      360.79     20.70 o 
  11   4   2     1372.09     1276.55     57.77 o 
  -7   5   2        4.55        1.55     11.28 o 
  -6   5   2      895.04      931.04     53.36 o 
  -5   5   2     1075.88     1149.64     30.98 o 
  -4   5   2     1591.13     1637.71     35.86 o 
  -3   5   2       60.85       77.98      9.79 o 
  -2   5   2        7.93        6.82      7.12 o 
  -1   5   2        9.31        6.69      4.65 o 
   0   5   2     1253.88     1316.26     23.55 o 
   1   5   2      427.74      529.88     10.96 o 
   2   5   2     1970.23     1919.22     24.52 o 
   3   5   2      917.48      906.73     15.02 o 
   4   5   2      740.49      780.08     14.73 o 
   5   5   2       69.51       60.21      5.97 o 
   6   5   2       22.95       19.79      5.62 o 
   7   5   2      362.74      356.09     34.50 o 
   8   5   2      203.34      205.64     14.72 o 
   9   5   2      167.95      213.79     39.72 o 
  10   5   2       78.77       59.84     13.32 o 
  11   5   2       19.93       39.07     13.89 o 
  -7   6   2      731.63      780.69     74.22 o 
  -6   6   2      133.08      110.57     14.40 o 
  -5   6   2      700.11      709.60     47.74 o 
  -4   6   2     1995.31     2044.11     42.60 o 
  -3   6   2      434.70      433.79     31.69 o 
  -2   6   2      177.65      172.47     11.95 o 
  -1   6   2      336.52      302.91     19.26 o 
   0   6   2     1056.77      953.35     20.96 o 
   1   6   2     1146.98     1232.43     24.77 o 
   2   6   2      516.09      538.16     12.03 o 
   3   6   2     1172.74     1129.54     18.27 o 
   4   6   2     2037.84     1992.68     27.52 o 
   5   6   2     1152.47     1158.40     19.86 o 
   6   6   2      136.97      144.71     12.36 o 
   7   6   2      449.30      471.70     26.48 o 
   8   6   2       45.72       29.64     10.48 o 
   9   6   2     1176.42     1084.18     32.34 o 
  10   6   2      556.63      540.54     24.67 o 
  11   6   2       93.28      127.57     24.07 o 
  -6   7   2       34.65       37.39     13.35 o 
  -5   7   2        0.24        6.07     10.54 o 
  -4   7   2      385.99      416.22     24.07 o 
  -3   7   2       11.28       17.30     14.04 o 
  -2   7   2      365.83      347.59     16.19 o 
  -1   7   2     2273.61     2289.56     41.70 o 
   0   7   2     3279.83     3331.58     52.29 o 
   1   7   2     3433.38     3426.98     40.96 o 
   2   7   2      267.58      270.43     11.30 o 
   3   7   2      766.56      804.72     15.70 o 
   4   7   2     1105.24     1013.41     18.39 o 
   5   7   2      295.64      306.81     10.41 o 
   6   7   2        9.47       26.48      8.29 o 
   7   7   2      364.09      390.99     18.05 o 
   8   7   2     1138.88     1145.77     73.42 o 
   9   7   2      505.68      529.98     23.18 o 
  10   7   2       28.36       44.13     18.45 o 
  11   7   2      214.81      176.52     26.48 o 
  -6   8   2       92.56       75.46     16.16 o 
  -5   8   2        0.80       -1.34     11.72 o 
  -4   8   2      558.32      562.86     24.09 o 
  -3   8   2     1965.16     1965.73     43.72 o 
  -2   8   2      345.56      329.71     16.97 o 
  -1   8   2     1139.57     1150.22     28.89 o 
   0   8   2      632.68      629.37     19.76 o 
   1   8   2     1446.66     1447.80     44.13 o 
   2   8   2     1025.05     1028.18     18.79 o 
   3   8   2       46.96       62.10      6.88 o 
   4   8   2      966.28      952.93     18.57 o 
   5   8   2      825.76      829.07     17.72 o 
   6   8   2      320.30      328.94     15.41 o 
   7   8   2      132.64      134.82     16.05 o 
   8   8   2     2432.84     2411.33     49.58 o 
   9   8   2     1523.56     1583.05     59.37 o 
  10   8   2      396.32      434.88     33.70 o 
  11   8   2       70.81       87.46     24.07 o 
  -5   9   2       12.56       22.72     29.29 o 
  -4   9   2        4.03       -8.30     17.25 o 
  -3   9   2      160.68      183.92     15.41 o 
  -2   9   2      871.22      886.17     27.94 o 
  -1   9   2       67.75       65.60     10.79 o 
   0   9   2     1083.27     1035.98     27.07 o 
   1   9   2      188.12      183.77     12.11 o 
   2   9   2      224.36      211.57      9.96 o 
   3   9   2      136.55      146.97      8.85 o 
   4   9   2      569.36      559.18     18.71 o 
   5   9   2     1178.19     1192.69     22.55 o 
   6   9   2     1264.85     1261.97     31.07 o 
   7   9   2      245.83      281.81     15.98 o 
   8   9   2      108.13      138.01     21.66 o 
   9   9   2      652.43      657.13     39.32 o 
  10   9   2      253.90      233.49     28.88 o 
  -4  10   2       72.16       72.61     15.29 o 
  -3  10   2      190.17      209.25     20.06 o 
  -2  10   2       98.44      111.04     13.68 o 
  -1  10   2       10.03       14.79      9.94 o 
   0  10   2       17.40       13.62     10.03 o 
   1  10   2       81.50       86.05     12.84 o 
   2  10   2      350.24      341.58     15.76 o 
   3  10   2      470.04      507.70     22.93 o 
   4  10   2        3.06        1.14      6.58 o 
   5  10   2        4.26        0.28      9.60 o 
   6  10   2      937.50      947.24     27.07 o 
   7  10   2      239.08      232.68     24.87 o 
   8  10   2      226.92      179.73     23.27 o 
   9  10   2       18.97       25.68     19.26 o 
  10  10   2      349.98      294.47     32.09 o 
  -3  11   2      365.37      329.11     22.35 o 
  -2  11   2      566.41      531.68     24.09 o 
  -1  11   2      161.98      127.96     14.46 o 
   0  11   2        3.79       -3.40      9.20 o 
   1  11   2       43.60       27.24     10.21 o 
   2  11   2       25.51       40.81     14.84 o 
   3  11   2      390.49      355.97     16.99 o 
   4  11   2        4.85       15.20      9.60 o 
   5  11   2       24.85       59.95     13.24 o 
   6  11   2     1702.87     1730.68     58.57 o 
   7  11   2      151.33      141.21     22.47 o 
   8  11   2      185.52      163.68     24.07 o 
   9  11   2       24.79       32.09     19.26 o 
  -2  12   2        1.75      -13.64     24.07 o 
  -1  12   2      278.17      283.66     25.27 o 
   0  12   2        2.57        9.92     11.13 o 
   1  12   2      347.96      355.47     19.07 o 
   2  12   2      166.23      180.23     16.45 o 
   3  12   2      622.38      637.84     23.18 o 
   4  12   2      494.98      481.92     23.67 o 
   6  12   2      885.42      882.59     42.52 o 
   7  12   2       59.39       67.40     20.86 o 
   8  12   2      162.68      141.21     24.07 o 
   9  12   2       45.17       31.29     22.47 o 
   0  13   2      280.56      267.94     20.05 o 
   1  13   2        7.59        5.58     12.84 o 
   2  13   2      161.57      155.66     15.61 o 
   3  13   2     1178.68     1260.50     46.54 o 
   7  13   2      353.29      377.11     31.29 o 
   8  13   2       42.27       12.84     21.66 o 
   2  14   2      205.43      163.68     22.47 o 
   3  14   2       13.84       30.49     15.24 o 
  -6 -13   3      182.78      192.57     27.28 o 
  -5 -13   3      312.78      338.59     31.29 o 
  -4 -13   3      591.15      528.75     36.11 o 
  -3 -13   3       19.38       14.44     18.45 o 
  -2 -13   3       33.14       47.34     20.86 o 
  -1 -13   3      475.16      491.04     36.91 o 
   0 -13   3       53.02       60.98     16.85 o 
  -7 -12   3      357.25      334.58     32.09 o 
  -6 -12   3      108.06      111.65     24.07 o 
  -5 -12   3        3.21       20.86     16.05 o 
  -4 -12   3      423.63      408.40     29.69 o 
  -3 -12   3        2.97       12.04     16.05 o 
  -2 -12   3        1.84        0.80     15.24 o 
  -1 -12   3      124.97      119.55     22.47 o 
   0 -12   3      775.22      777.41     27.16 o 
   1 -12   3      102.73      124.78     14.55 o 
   2 -12   3      152.53      157.26     21.66 o 
  -8 -11   3        1.41       -2.83     14.06 o 
  -7 -11   3        2.41       18.19     12.53 o 
  -6 -11   3      161.81      156.90     16.10 o 
  -5 -11   3      305.25      369.28     20.14 o 
  -4 -11   3      584.55      471.79     30.49 o 
  -3 -11   3        1.48        6.42     13.64 o 
  -2 -11   3        1.73       24.07     15.24 o 
  -1 -11   3       35.12       16.85      9.25 o 
   0 -11   3       12.08       26.75     10.02 o 
   1 -11   3      440.05      452.29     21.01 o 
   2 -11   3       44.77       29.59     11.42 o 
   3 -11   3       46.30       52.25     14.06 o 
  -9 -10   3      384.62      363.45     24.64 o 
  -8 -10   3      976.19      955.43     33.46 o 
  -7 -10   3      661.00      694.06     57.77 o 
  -6 -10   3        7.57        1.10     10.60 o 
  -5 -10   3      531.38      545.69     22.67 o 
  -4 -10   3       68.26       65.76     11.62 o 
  -3 -10   3       73.43      114.74     17.65 o 
  -2 -10   3      675.00      640.28     33.70 o 
  -1 -10   3       75.34       80.20     18.86 o 
   0 -10   3      114.73      123.89     12.33 o 
   1 -10   3       32.20       26.43      9.82 o 
   2 -10   3      177.14      179.27     14.84 o 
   3 -10   3      467.06      462.12     29.29 o 
   4 -10   3      213.93      187.65     17.33 o 
  -9  -9   3       21.36       21.23     14.62 o 
  -8  -9   3      311.43      298.66     20.14 o 
  -7  -9   3      910.54      832.88     29.21 o 
  -6  -9   3      357.07      393.20     19.86 o 
  -5  -9   3       98.40       80.12     18.05 o 
  -4  -9   3      839.46      806.67     24.64 o 
  -3  -9   3     1185.38     1259.43     29.93 o 
  -2  -9   3       55.75       69.81     15.24 o 
  -1  -9   3      356.33      366.53     17.65 o 
   0  -9   3     1892.12     1882.93     42.52 o 
   1  -9   3     1372.50     1449.52     38.11 o 
   2  -9   3      388.75      395.76     18.31 o 
   3  -9   3      419.98      405.99     19.85 o 
   4  -9   3      117.61      127.39     13.88 o 
   5  -9   3        7.03        0.48     12.31 o 
  -9  -8   3       27.47       15.65     13.32 o 
  -8  -8   3        2.13        6.74     12.11 o 
  -7  -8   3      210.82      186.62     15.89 o 
  -6  -8   3       60.46       71.39     16.45 o 
  -5  -8   3      208.57      201.13     14.18 o 
  -4  -8   3     1312.04     1337.37     31.45 o 
  -3  -8   3     3276.94     3286.69     54.89 o 
  -2  -8   3      941.18      914.85     17.64 o 
  -1  -8   3      521.11      527.34     24.87 o 
   0  -8   3       23.50       13.79      7.12 o 
   1  -8   3      811.59      789.04     22.72 o 
   2  -8   3      715.49      729.20     41.72 o 
   3  -8   3       65.77       53.54     19.66 o 
   4  -8   3       98.58      101.21     12.47 o 
   5  -8   3      264.39      242.12     18.45 o 
   6  -8   3       42.12       23.44     27.68 o 
 -10  -7   3       95.43       78.24     17.24 o 
  -9  -7   3      362.81      335.06     21.84 o 
  -8  -7   3      405.55      414.59     21.79 o 
  -7  -7   3       49.34       71.83     13.01 o 
  -6  -7   3      805.17      821.60     66.60 o 
  -5  -7   3      364.50      387.09     36.91 o 
  -4  -7   3        1.43       -3.60      7.64 o 
  -3  -7   3      586.71      606.08     31.29 o 
  -2  -7   3     2411.29     2469.34     32.26 o 
  -1  -7   3     1488.80     1432.23     22.09 o 
   0  -7   3       90.36      103.52      8.67 o 
   1  -7   3     1364.24     1384.70     48.14 o 
   2  -7   3      861.02      852.48     23.51 o 
   3  -7   3       18.78       16.41      8.67 o 
   4  -7   3      968.16      954.24     27.94 o 
   5  -7   3      464.85      502.53     22.10 o 
   6  -7   3      804.32      677.51     26.78 o 
   7  -7   3      320.55      325.31     40.12 o 
 -10  -6   3      532.47      537.28     27.73 o 
  -9  -6   3        9.49        8.92     12.44 o 
  -8  -6   3       79.54       57.24     13.05 o 
  -7  -6   3      274.88      263.36     16.99 o 
  -6  -6   3      195.61      170.39     14.84 o 
  -5  -6   3      707.24      677.39     22.10 o 
  -4  -6   3      798.30      743.03     21.47 o 
  -3  -6   3       97.09       90.04      9.08 o 
  -2  -6   3      113.43      115.12      6.33 o 
  -1  -6   3      123.96      133.85     10.37 o 
   0  -6   3      197.57      223.24      7.96 o 
   1  -6   3      477.36      486.06     15.41 o 
   2  -6   3      767.61      759.42     34.10 o 
   3  -6   3     2088.84     1985.82     44.13 o 
   4  -6   3      751.65      789.02     24.29 o 
   5  -6   3      598.83      553.68     32.90 o 
   6  -6   3      177.88      178.92     19.26 o 
   7  -6   3      477.68      450.92     57.37 o 
   8  -6   3       67.27       72.21     19.26 o 
 -10  -5   3       43.42       73.31     29.29 o 
  -9  -5   3       79.24       81.47     14.15 o 
  -8  -5   3       90.69       90.31     16.45 o 
  -7  -5   3      550.70      544.36     22.61 o 
  -6  -5   3     1392.35     1404.81     53.76 o 
  -5  -5   3      516.47      535.91     19.26 o 
  -4  -5   3      509.54      517.26     17.56 o 
  -3  -5   3      948.65      918.72     21.79 o 
  -2  -5   3     1193.70     1220.44     17.66 o 
  -1  -5   3      189.04      172.59      9.66 o 
   0  -5   3      160.49      159.90      6.76 o 
   1  -5   3        3.77       13.37      5.23 o 
   2  -5   3      323.65      362.57     13.68 o 
   3  -5   3      326.58      307.76     14.05 o 
   4  -5   3      307.15      291.98     14.84 o 
   5  -5   3      123.89      142.09     12.89 o 
   6  -5   3       41.10       36.50     11.23 o 
   7  -5   3       47.82       49.16     16.45 o 
   8  -5   3       13.84        6.56     12.47 o 
 -10  -4   3      148.23      149.14     17.13 o 
  -9  -4   3      426.02      389.59     21.54 o 
  -8  -4   3      568.06      553.42     44.13 o 
  -7  -4   3      159.51      137.43     13.32 o 
  -6  -4   3     1310.18     1306.15     32.20 o 
  -5  -4   3     4568.77     4549.08     69.93 o 
  -4  -4   3     2532.79     2589.74     44.40 o 
  -3  -4   3      502.04      463.85     14.96 o 
  -2  -4   3       53.30       32.96      3.93 o 
  -1  -4   3      735.21      718.85     12.23 o 
   0  -4   3       26.84       32.45      4.69 o 
   1  -4   3      873.50      849.19     13.65 o 
   2  -4   3     2289.86     2232.77     49.75 o 
   3  -4   3     3487.50     3456.56     87.86 o 
   4  -4   3       74.57       77.50      9.25 o 
   5  -4   3      169.16      174.34     12.53 o 
   6  -4   3      302.38      337.86     17.33 o 
   7  -4   3       86.37       83.32     12.47 o 
   8  -4   3       13.05       18.90     11.13 o 
   9  -4   3       61.82       67.48     15.57 o 
 -10  -3   3      130.12      105.91     24.87 o 
  -9  -3   3      919.84      921.64     31.71 o 
  -8  -3   3     1166.15     1233.07     34.48 o 
  -7  -3   3      450.44      453.20     19.76 o 
  -6  -3   3      362.15      353.53     18.86 o 
  -5  -3   3      846.96      884.13     23.99 o 
  -4  -3   3     2951.79     2917.37     48.06 o 
  -3  -3   3     1508.97     1516.97     28.55 o 
  -2  -3   3      287.34      288.23      6.05 o 
  -1  -3   3     4143.78     4129.29     43.18 o 
   0  -3   3     3078.59     3079.52     33.81 o 
   1  -3   3      238.37      220.98      7.64 o 
   2  -3   3      900.63      913.66     13.87 o 
   3  -3   3     3934.65     3853.32     42.58 o 
   4  -3   3      513.66      410.00     14.84 o 
   5  -3   3      364.47      386.69     15.61 o 
   6  -3   3        2.10        2.67     10.83 o 
   7  -3   3      615.15      640.02     32.90 o 
   8  -3   3       16.03       27.47     11.28 o 
   9  -3   3        0.48        3.75     11.72 o 
 -10  -2   3       88.04       63.39     23.27 o 
  -9  -2   3       59.62       52.96     18.45 o 
  -8  -2   3      120.16       92.69     13.32 o 
  -7  -2   3      579.50      632.66     22.85 o 
  -6  -2   3      342.99      372.38     16.67 o 
  -5  -2   3        7.72        7.62      7.94 o 
  -4  -2   3      993.18      998.96     23.42 o 
  -3  -2   3      805.37      778.21     25.68 o 
  -2  -2   3      138.00      142.51      8.78 o 
  -1  -2   3       62.50       76.79      4.75 o 
   0  -2   3    74531.71    78700.00    725.04 o 
   1  -2   3     3828.12     3691.40     38.98 o 
   2  -2   3      124.19       99.61      6.36 o 
   3  -2   3      346.19      354.89      9.59 o 
   4  -2   3      785.95      689.98     13.06 o 
   5  -2   3     1059.16     1063.83     25.06 o 
   6  -2   3       84.78       54.79      9.63 o 
   7  -2   3      558.14      570.72     21.01 o 
   8  -2   3      574.43      649.83     24.27 o 
   9  -2   3      328.94      306.37     21.66 o 
  10  -2   3       92.28      103.50     30.49 o 
  -9  -1   3      266.49      235.89     27.28 o 
  -8  -1   3      352.43      330.88     18.62 o 
  -7  -1   3        4.70        5.40      9.35 o 
  -6  -1   3       32.26       48.84     10.83 o 
  -5  -1   3       19.24       16.73     12.04 o 
  -4  -1   3     1419.36     1606.08     22.05 o 
  -3  -1   3     6227.39     6455.91     65.51 o 
  -2  -1   3     2188.05     2104.34     24.40 o 
  -1  -1   3        5.42        9.81      4.36 o 
   0  -1   3     1381.43     1423.33     17.57 o 
   1  -1   3      115.30      119.00      5.39 o 
   2  -1   3      800.86      785.62     12.25 o 
   3  -1   3      153.80      132.32      6.11 o 
   4  -1   3      738.53      689.64     16.16 o 
   5  -1   3     2482.26     2499.93     32.51 o 
   6  -1   3       41.37       48.99      9.04 o 
   7  -1   3       14.62       10.07     20.46 o 
   8  -1   3      846.47      884.36     26.96 o 
   9  -1   3     1930.17     2015.37     53.36 o 
  10  -1   3      227.12      175.72     28.88 o 
  -9   0   3        2.74        5.62     16.85 o 
  -8   0   3      445.98      478.20     33.70 o 
  -7   0   3        2.17       -3.21     12.04 o 
  -6   0   3      275.55      293.10     22.87 o 
  -5   0   3      358.82      359.03     10.84 o 
  -4   0   3      306.05      305.61     10.00 o 
  -3   0   3       23.88       28.18      4.94 o 
  -2   0   3     1759.80     1748.35     21.70 o 
  -1   0   3      133.23      108.48      5.53 o 
   0   0   3     2365.38     2374.70     26.06 o 
   1   0   3     2705.19     2695.99     28.71 o 
   2   0   3       66.10       51.24      4.89 o 
   3   0   3     1120.03     1166.28     16.90 o 
   4   0   3       57.94       50.38      5.16 o 
   5   0   3      934.36      956.46     18.33 o 
   6   0   3     3996.76     4154.66     50.24 o 
   7   0   3       78.10       84.99     16.45 o 
   8   0   3       72.29       97.86     17.25 o 
   9   0   3       56.00       52.41     12.14 o 
  10   0   3      255.39      223.06     30.49 o 
  -8   1   3       99.96      112.33     25.68 o 
  -7   1   3      160.42      128.38     24.07 o 
  -6   1   3      328.52      347.99     16.48 o 
  -5   1   3      333.49      339.67     12.23 o 
  -4   1   3      989.55      970.84     17.18 o 
  -3   1   3     3341.10     3346.95     38.84 o 
  -2   1   3     3067.17     3047.26     34.66 o 
  -1   1   3      399.94      389.74      8.58 o 
   0   1   3       52.37       74.88      6.51 o 
   1   1   3      483.36      505.18     12.84 o 
   2   1   3      164.70      141.34      9.43 o 
   3   1   3       15.83       14.44      4.63 o 
   4   1   3     2099.07     2062.94     26.97 o 
   5   1   3      920.17      891.60     21.41 o 
   6   1   3      232.01      236.44      9.70 o 
   7   1   3     1558.52     1604.93     76.63 o 
   8   1   3      122.89      159.07     18.86 o 
   9   1   3       78.60       78.63     20.06 o 
  10   1   3        1.20       28.88     21.66 o 
  -8   2   3       96.12       27.28     22.47 o 
  -7   2   3      505.99      502.28     37.71 o 
  -6   2   3      537.02      483.02     34.50 o 
  -5   2   3     1732.29     1763.68     27.48 o 
  -4   2   3      881.84      921.01     17.32 o 
  -3   2   3     2983.54     2885.44     35.45 o 
  -2   2   3     5146.33     5216.98     55.51 o 
  -1   2   3     4561.56     4558.78     47.99 o 
   0   2   3     1382.46     1424.64     18.20 o 
   1   2   3        8.24        7.41      5.94 o 
   2   2   3     3243.85     3163.30     42.54 o 
   3   2   3      534.51      522.33     18.45 o 
   4   2   3     1468.53     1445.53     23.34 o 
   5   2   3     2939.89     2958.23     36.93 o 
   6   2   3     4423.82     4260.67     53.75 o 
   7   2   3       17.64       21.45      8.84 o 
   8   2   3       51.29       74.81     14.80 o 
  11   2   3        5.42        4.01     19.26 o 
  -8   3   3      121.05      108.32     28.88 o 
  -7   3   3       46.08        7.22     19.26 o 
  -6   3   3     1323.06     1295.70     32.21 o 
  -5   3   3     1228.54     1265.80     29.97 o 
  -4   3   3     1769.31     1800.62     28.53 o 
  -3   3   3     1036.78     1059.26     18.18 o 
  -2   3   3      711.00      724.54     16.27 o 
  -1   3   3     5911.87     6124.46     63.38 o 
   0   3   3     4562.08     4655.66     48.71 o 
   1   3   3     3232.51     3204.42     40.14 o 
   2   3   3     7288.31     7163.33     86.45 o 
   3   3   3    10525.92    10566.26    111.57 o 
   4   3   3      307.60      270.68      8.55 o 
   5   3   3      125.13      164.24      8.26 o 
   6   3   3     2399.00     2396.69     47.10 o 
   7   3   3      450.81      449.54     20.94 o 
   8   3   3       29.76       30.89      9.64 o 
   9   3   3       34.06       28.13     10.48 o 
  10   3   3      305.87      303.29     28.08 o 
  11   3   3      362.20      423.64     33.70 o 
  -8   4   3      196.75      130.78     31.29 o 
  -7   4   3      161.57      151.65     28.08 o 
  -6   4   3       48.68       66.47     11.42 o 
  -5   4   3       76.92       57.73     10.68 o 
  -4   4   3       88.68       99.17     10.68 o 
  -3   4   3     1014.38     1020.76     18.30 o 
  -2   4   3      209.64      192.30      7.85 o 
  -1   4   3     3500.48     3482.85     40.23 o 
   0   4   3      109.18       76.70      5.63 o 
   1   4   3     1019.29     1009.06     15.13 o 
   2   4   3     2522.06     2553.32     29.45 o 
   3   4   3    12866.30    12759.55    123.40 o 
   4   4   3     9484.91     9636.59     96.53 o 
   5   4   3      678.57      780.49     15.19 o 
   6   4   3       81.66       59.52      6.22 o 
   7   4   3      161.82      168.64     13.08 o 
   8   4   3      294.60      329.21     37.71 o 
   9   4   3      109.16      107.44     16.45 o 
  10   4   3      657.46      640.98     25.81 o 
  -7   5   3       24.03       62.58     24.07 o 
  -6   5   3      434.48      425.36     20.92 o 
  -5   5   3      550.12      513.71     21.35 o 
  -4   5   3      101.19       80.65     13.24 o 
  -3   5   3      234.86      259.10     14.23 o 
  -2   5   3       60.53       65.80      8.61 o 
  -1   5   3      366.26      395.80     10.57 o 
   0   5   3     1785.12     1749.13     23.79 o 
   1   5   3      100.18       41.65      5.10 o 
   2   5   3     6126.23     6265.59     64.66 o 
   3   5   3      165.05      174.37      7.25 o 
   4   5   3      727.81      716.59     13.87 o 
   5   5   3      273.87      245.51     13.80 o 
   6   5   3       56.60       56.74      7.51 o 
   7   5   3      481.75      478.19     13.68 o 
   8   5   3     1814.01     1856.78     40.27 o 
   9   5   3      410.42      386.02     24.87 o 
  10   5   3        4.94       -7.22     14.44 o 
  11   5   3      299.22      332.18     28.88 o 
  -7   6   3      625.66      586.52     48.14 o 
  -6   6   3       17.24        1.90     10.81 o 
  -5   6   3       70.09       53.93     12.04 o 
  -4   6   3      180.15      184.06     14.23 o 
  -3   6   3      588.27      597.99     21.59 o 
  -2   6   3      186.67      170.10     12.14 o 
  -1   6   3     1649.75     1621.18     32.10 o 
   0   6   3      350.71      330.70      9.90 o 
   1   6   3      158.01      160.46      7.38 o 
   2   6   3      408.56      357.18      9.85 o 
   3   6   3     2626.44     2627.22     39.43 o 
   4   6   3      337.19      325.85     20.59 o 
   5   6   3      127.08      146.43      7.61 o 
   6   6   3       20.72       22.30      9.68 o 
   7   6   3      465.46      463.38     22.87 o 
   8   6   3       87.70      101.01     12.11 o 
   9   6   3      419.73      486.35     21.54 o 
  10   6   3      320.10      370.69     29.69 o 
  11   6   3       26.95       28.88     19.26 o 
  -6   7   3      141.25      113.52     16.32 o 
  -5   7   3       32.62       35.22     12.47 o 
  -4   7   3      489.56      519.69     42.93 o 
  -3   7   3      801.75      862.62     26.59 o 
  -2   7   3       39.90       26.44     11.23 o 
  -1   7   3      787.10      776.43     25.68 o 
   0   7   3      477.72      471.36     12.23 o 
   1   7   3     2648.82     2639.28     66.46 o 
   2   7   3     1480.83     1545.42     37.84 o 
   3   7   3        9.50       14.24      6.48 o 
   4   7   3      497.51      483.88     12.39 o 
   5   7   3       26.09       35.68      5.93 o 
   6   7   3      312.73      310.37     13.58 o 
   7   7   3      685.63      709.63     22.50 o 
   8   7   3      721.22      665.96     35.30 o 
   9   7   3       41.24       59.37     18.45 o 
  10   7   3      149.20      154.05     23.27 o 
  11   7   3       23.76       20.06     20.06 o 
  -5   8   3        4.82       12.47     12.47 o 
  -4   8   3      729.71      745.56     27.95 o 
  -3   8   3      686.57      708.64     30.89 o 
  -2   8   3     1105.44     1094.41     30.89 o 
  -1   8   3     1285.23     1290.97     44.13 o 
   0   8   3      409.94      419.85     48.94 o 
   1   8   3     2564.06     2599.75     38.04 o 
   2   8   3      834.54      835.05     16.81 o 
   3   8   3       93.08       96.75      7.38 o 
   4   8   3      432.11      411.97     12.44 o 
   5   8   3     1405.99     1418.36     24.22 o 
   6   8   3      136.61      153.15      9.02 o 
   7   8   3      234.34      216.64     21.66 o 
   8   8   3      488.49      496.66     32.09 o 
   9   8   3      789.20      811.18     41.72 o 
  10   8   3      762.94      707.68     40.92 o 
  11   8   3       15.85       40.12     21.66 o 
  -5   9   3        9.02        4.92     14.09 o 
  -4   9   3        9.12        9.59     15.24 o 
  -3   9   3      265.58      274.31     18.12 o 
  -2   9   3      904.48      954.27     32.09 o 
  -1   9   3      362.55      404.07     23.27 o 
   0   9   3      426.79      407.84     17.70 o 
   1   9   3      255.82      262.86     14.05 o 
   2   9   3     1227.20     1275.40     22.61 o 
   3   9   3     1429.69     1426.53     24.39 o 
   4   9   3     1296.36     1359.49     28.37 o 
   5   9   3     3520.40     3450.55     45.22 o 
   6   9   3     1832.49     1806.11     56.97 o 
   7   9   3      425.55      434.88     29.69 o 
   8   9   3      299.64      305.70     26.48 o 
   9   9   3      512.63      528.75     35.30 o 
  10   9   3       79.62       69.81     21.66 o 
  11   9   3       57.35       46.54     22.47 o 
  -4  10   3      395.72      354.42     56.97 o 
  -3  10   3      244.28      237.45     25.68 o 
  -2  10   3        4.49      -10.38     10.38 o 
  -1  10   3        8.64       -0.96      9.35 o 
   0  10   3      289.80      288.42     33.70 o 
   1  10   3        2.47       -4.33      9.63 o 
   2  10   3      735.22      728.82     22.67 o 
   3  10   3     1414.35     1476.64     26.08 o 
   4  10   3       18.30       13.77      6.85 o 
   5  10   3      158.81      187.98     23.27 o 
   6  10   3     2149.49     2223.33     66.60 o 
   7  10   3      274.60      272.80     25.68 o 
   8  10   3      332.67      326.56     28.08 o 
   9  10   3       15.43        2.41     16.05 o 
  10  10   3      450.27      443.70     36.11 o 
  -3  11   3        6.63      -19.26     24.87 o 
  -2  11   3       45.29       32.25     12.89 o 
  -1  11   3        0.02        9.20     11.37 o 
   0  11   3        2.36       -4.68      9.79 o 
   1  11   3       38.55       17.38     10.02 o 
   2  11   3       15.73        7.27      9.20 o 
   3  11   3      208.63      214.50     30.49 o 
   4  11   3      264.65      283.14     15.03 o 
   5  11   3     1018.91     1018.99     37.71 o 
   6  11   3      210.47      198.18     24.07 o 
   7  11   3      622.84      640.28     37.71 o 
   8  11   3        3.15      -16.05     16.05 o 
   9  11   3      258.64      205.40     26.48 o 
  10  11   3      210.03      198.18     28.88 o 
  -2  12   3       81.37       56.17     28.88 o 
  -1  12   3       50.94       22.61     13.80 o 
   0  12   3      154.11      123.18     15.23 o 
   1  12   3       49.61       71.15     12.47 o 
   2  12   3      146.41      166.09     19.26 o 
   3  12   3      432.38      443.70     27.28 o 
   4  12   3       28.48       30.49     13.64 o 
   7  12   3        2.41        8.02     18.45 o 
   8  12   3       93.01       86.65     21.66 o 
   9  12   3       22.43       34.50     23.27 o 
   0  13   3      407.05      369.08     29.69 o 
   1  13   3       45.90       43.33     16.85 o 
   2  13   3       40.91       35.30     15.24 o 
   3  13   3      472.01      473.39     28.88 o 
   4  13   3      584.48      581.71     32.09 o 
   8  13   3       26.80       16.05     20.86 o 
   2  14   3       82.91       93.88     20.86 o 
   3  14   3        7.05       -4.01     15.24 o 
  -5 -13   4      735.47      754.22     44.13 o 
  -4 -13   4      538.40      545.60     37.71 o 
  -3 -13   4       20.84       12.84     19.26 o 
  -2 -13   4      190.81      198.98     27.28 o 
  -1 -13   4      183.64      186.95     27.28 o 
  -7 -12   4      101.96      104.36     18.13 o 
  -6 -12   4        7.28       18.86     13.82 o 
  -5 -12   4        0.43       -7.22     15.24 o 
  -4 -12   4      209.68      210.22     24.87 o 
  -3 -12   4        6.57       15.24     16.05 o 
  -2 -12   4        0.02      -14.44     14.44 o 
  -1 -12   4      107.60      109.12     20.86 o 
   0 -12   4      659.82      562.45     38.51 o 
   1 -12   4       17.17       -3.69     10.68 o 
  -8 -11   4       29.77       21.33     18.45 o 
  -7 -11   4      148.20      162.60     22.06 o 
  -6 -11   4      207.18      202.51     17.86 o 
  -5 -11   4        1.99        0.57     11.54 o 
  -4 -11   4       27.31       32.90     16.05 o 
  -3 -11   4      273.11      296.87     25.68 o 
  -2 -11   4      148.40      136.40     20.06 o 
  -1 -11   4      205.87      240.71     24.87 o 
   0 -11   4      350.47      320.57     21.26 o 
   1 -11   4      298.32      272.14     25.68 o 
   2 -11   4       77.78       74.21     13.30 o 
   3 -11   4      150.14      131.07     26.88 o 
  -8 -10   4      494.28      533.61     27.22 o 
  -7 -10   4       89.45       80.77     14.39 o 
  -6 -10   4      117.94      104.94     14.15 o 
  -5 -10   4       21.61       10.33     12.44 o 
  -4 -10   4       25.02       26.48     10.78 o 
  -3 -10   4       25.04       24.87     15.24 o 
  -2 -10   4      294.57      320.14     24.87 o 
  -1 -10   4       29.74       36.11     14.44 o 
   0 -10   4      178.44      172.13     12.89 o 
   1 -10   4        2.50       -5.24      8.83 o 
   2 -10   4       73.29       72.73     23.67 o 
   3 -10   4      776.46      788.50     28.15 o 
   4 -10   4       23.13       17.37     12.47 o 
  -9  -9   4       20.34       24.45     15.98 o 
  -8  -9   4       65.46       63.74     14.39 o 
  -7  -9   4      502.46      516.74     24.11 o 
  -6  -9   4      193.03      181.27     15.59 o 
  -5  -9   4       12.33       -4.10     10.83 o 
  -4  -9   4      526.96      531.51     21.22 o 
  -3  -9   4       48.87       44.90     10.48 o 
  -2  -9   4        8.51        0.00     12.04 o 
  -1  -9   4       52.35       47.97      8.87 o 
   0  -9   4      499.31      506.60     18.89 o 
   1  -9   4      784.50      784.65     30.49 o 
   2  -9   4      440.56      418.68     19.27 o 
   3  -9   4       30.39       33.48     10.21 o 
   4  -9   4       45.67       38.90     12.04 o 
   5  -9   4        5.70       -4.65     12.02 o 
  -9  -8   4       59.47       36.31     15.86 o 
  -8  -8   4      360.79      385.13     22.10 o 
  -7  -8   4      247.36      281.08     24.47 o 
  -6  -8   4      241.25      256.82     17.02 o 
  -5  -8   4      318.92      347.12     17.86 o 
  -4  -8   4     1237.27     1273.03     31.14 o 
  -3  -8   4     2556.36     2587.84     83.85 o 
  -2  -8   4     2717.47     2678.31     46.50 o 
  -1  -8   4      100.40       96.08      9.04 o 
   0  -8   4     1370.20     1370.22     29.88 o 
   1  -8   4      412.85      385.47     16.19 o 
   2  -8   4       90.46       97.99     22.47 o 
   3  -8   4       24.71       26.61      9.48 o 
   4  -8   4       40.37       42.17     11.13 o 
   5  -8   4      557.60      555.53     24.09 o 
   6  -8   4       31.36       34.87     13.61 o 
  -9  -7   4        5.04       16.41     13.58 o 
  -8  -7   4      447.87      501.69     24.07 o 
  -7  -7   4      653.32      634.43     25.20 o 
  -6  -7   4     1173.38     1209.24     33.16 o 
  -5  -7   4      293.83      336.68     16.99 o 
  -4  -7   4      176.36      176.71     17.65 o 
  -3  -7   4      325.86      274.28     22.06 o 
  -2  -7   4     2042.32     2003.84     37.24 o 
  -1  -7   4     1078.50     1055.55     18.50 o 
   0  -7   4      182.12      190.67     10.79 o 
   1  -7   4      108.92      125.40     12.84 o 
   2  -7   4      568.08      558.37     19.07 o 
   3  -7   4      384.25      383.39     17.15 o 
   4  -7   4       17.68        0.50      9.45 o 
   5  -7   4      708.65      713.46     25.62 o 
   6  -7   4     2099.89     1904.36     48.14 o 
   7  -7   4      656.65      669.16     28.71 o 
 -10  -6   4       35.37       53.76     22.47 o 
  -9  -6   4      225.14      229.28     19.26 o 
  -8  -6   4        2.33        3.29     11.54 o 
  -7  -6   4        3.65       -9.01     10.03 o 
  -6  -6   4      513.12      509.11     21.22 o 
  -5  -6   4     2694.77     2790.68     51.23 o 
  -4  -6   4      807.83      809.87     23.18 o 
  -3  -6   4      552.64      521.52     17.56 o 
  -2  -6   4      141.61      149.53      6.99 o 
  -1  -6   4      468.76      487.61     11.52 o 
   0  -6   4      463.17      463.01     12.12 o 
   1  -6   4      552.00      528.48     16.56 o 
   2  -6   4     2484.50     2538.77     57.37 o 
   3  -6   4      112.94      117.54     10.97 o 
   4  -6   4       76.99       90.00     13.64 o 
   5  -6   4        1.05       11.23      9.35 o 
   6  -6   4       39.87       64.34     18.45 o 
   7  -6   4      940.43      844.56     30.45 o 
 -10  -5   4      102.71      119.55     26.48 o 
  -9  -5   4      213.15      154.69     17.65 o 
  -8  -5   4      108.85       81.39     13.89 o 
  -7  -5   4      593.90      588.71     23.75 o 
  -6  -5   4      200.79      194.76     14.84 o 
  -5  -5   4        0.66       -1.46      7.88 o 
  -4  -5   4        9.32       16.05      7.94 o 
  -3  -5   4      214.79      234.18     12.19 o 
  -2  -5   4      591.20      595.70     11.75 o 
  -1  -5   4      462.92      478.89     10.81 o 
   0  -5   4      312.29      304.86      8.94 o 
   1  -5   4        3.64        8.54      4.69 o 
   2  -5   4      191.44      232.35     11.54 o 
   3  -5   4     1826.49     1879.51     35.98 o 
   4  -5   4     2012.86     1943.46     38.92 o 
   5  -5   4      589.69      555.12     24.47 o 
   6  -5   4       73.50       78.64     23.27 o 
   7  -5   4      367.31      347.57     19.66 o 
   8  -5   4      121.49      128.65     18.45 o 
 -10  -4   4       23.60        5.62     22.47 o 
  -9  -4   4      354.09      362.61     24.47 o 
  -8  -4   4      125.02      123.98     14.46 o 
  -7  -4   4       32.52       22.26     11.05 o 
  -6  -4   4      838.35      895.58     36.11 o 
  -5  -4   4     1660.65     1681.15     42.12 o 
  -4  -4   4      469.80      438.41     32.90 o 
  -3  -4   4      272.56      300.83     18.86 o 
  -2  -4   4     4298.21     4580.51     48.96 o 
  -1  -4   4     1103.07     1151.88     17.07 o 
   0  -4   4      105.53      109.44      5.99 o 
   1  -4   4      203.18      197.08      7.14 o 
   2  -4   4     1067.80     1029.90     17.70 o 
   3  -4   4       70.78       62.10      7.88 o 
   4  -4   4      233.17      224.01     12.33 o 
   5  -4   4       30.86       39.97      9.04 o 
   6  -4   4      386.38      362.01     17.73 o 
   7  -4   4       13.90       17.01     32.90 o 
   8  -4   4      475.10      449.35     26.08 o 
   9  -4   4      111.47      108.84     30.09 o 
  -9  -3   4      496.28      479.08     24.22 o 
  -8  -3   4     1843.62     1873.96     44.89 o 
  -7  -3   4     1034.87     1030.82     69.40 o 
  -6  -3   4        6.72        2.41      9.08 o 
  -5  -3   4      275.83      257.91     14.44 o 
  -4  -3   4      778.08      746.87     61.78 o 
  -3  -3   4     1114.06     1157.04     26.48 o 
  -2  -3   4      214.83      184.89      6.91 o 
  -1  -3   4     6317.22     6408.85     83.31 o 
   0  -3   4     7213.79     7476.63     94.62 o 
   1  -3   4       28.02       35.13      6.85 o 
   2  -3   4      190.99      192.02      7.06 o 
   3  -3   4      882.35      815.34     16.49 o 
   4  -3   4     1018.50      966.83     23.29 o 
   5  -3   4      724.08      727.38     21.57 o 
   6  -3   4        2.10        7.47      8.87 o 
   7  -3   4        3.17       10.57      9.45 o 
   8  -3   4       46.41       43.34     10.97 o 
   9  -3   4      159.11      206.83     17.50 o 
  -9  -2   4       96.11       71.41     20.86 o 
  -8  -2   4      496.06      498.95     22.61 o 
  -7  -2   4     1725.04     1727.56     46.94 o 
  -6  -2   4      723.46      712.50     26.88 o 
  -5  -2   4      325.58      342.00     15.53 o 
  -4  -2   4      418.19      406.57     15.53 o 
  -3  -2   4     2356.03     2278.13     42.12 o 
  -2  -2   4      412.07      418.75     10.23 o 
  -1  -2   4     2122.08     2128.87     25.48 o 
   0  -2   4     8955.20     9074.58     88.74 o 
   1  -2   4     1189.75      977.53     14.81 o 
   2  -2   4      946.65      967.76     15.05 o 
   3  -2   4      217.06      254.09     10.72 o 
   4  -2   4      502.84      452.25     10.76 o 
   5  -2   4     1249.96     1297.74     28.67 o 
   6  -2   4      345.92      350.74     15.81 o 
   7  -2   4      820.92      795.94     25.68 o 
   8  -2   4     1866.10     1896.71     42.99 o 
   9  -2   4      637.16      655.05     50.55 o 
  10  -2   4        5.68      -21.66     21.66 o 
  -9  -1   4      437.52      421.24     36.11 o 
  -8  -1   4        0.89       11.83     11.18 o 
  -7  -1   4      613.97      599.11     22.85 o 
  -6  -1   4      104.88       97.86     11.62 o 
  -5  -1   4      100.19       85.60     17.65 o 
  -4  -1   4      285.91      253.60     12.68 o 
  -3  -1   4     6345.99     6631.25     68.22 o 
  -2  -1   4     1485.70     1377.66     18.83 o 
  -1  -1   4     2057.51     2028.16     24.64 o 
   0  -1   4      421.67      445.75      9.24 o 
   1  -1   4     4402.11     4380.44     45.99 o 
   2  -1   4     2505.78     2448.32     28.55 o 
   3  -1   4     1404.21     1521.67     21.27 o 
   4  -1   4      484.96      486.68     14.64 o 
   5  -1   4      910.93      884.91     20.01 o 
   6  -1   4      212.42      196.74     12.33 o 
   7  -1   4       70.93       68.60     16.85 o 
   8  -1   4     1646.58     1623.49     37.97 o 
   9  -1   4     1697.28     1831.09     43.17 o 
  10  -1   4      366.28      392.35     36.91 o 
  -9   0   4       31.34       12.84     20.06 o 
  -8   0   4      489.85      480.61     34.50 o 
  -7   0   4       29.12       17.70     15.24 o 
  -6   0   4      102.42      134.67     12.33 o 
  -5   0   4      245.22      246.20     13.30 o 
  -4   0   4       78.09       73.18      5.82 o 
  -3   0   4      115.64      122.67      7.40 o 
  -2   0   4     3971.56     3992.50     43.46 o 
  -1   0   4     5051.03     4997.11     51.80 o 
   0   0   4      631.39      582.02     13.73 o 
   1   0   4      272.85      287.54     15.39 o 
   2   0   4     1542.40     1508.99     19.41 o 
   3   0   4     1032.38      964.88     15.41 o 
   4   0   4        0.22       11.32      5.13 o 
   5   0   4     1359.34     1330.63     21.11 o 
   6   0   4     5156.51     5078.86     58.75 o 
   7   0   4      165.51      147.18     12.68 o 
   8   0   4      558.08      610.50     28.48 o 
   9   0   4      505.34      463.17     20.76 o 
  10   0   4      600.80      586.52     41.72 o 
  -9   1   4      239.15      296.07     32.09 o 
  -6   1   4       38.84       32.77     10.54 o 
  -5   1   4      100.78       95.66     10.32 o 
  -4   1   4      905.40      933.49     17.57 o 
  -3   1   4     2216.06     2191.09     29.01 o 
  -2   1   4      586.15      591.43     12.08 o 
  -1   1   4      196.82      211.64      9.23 o 
   0   1   4     2244.54     2362.37     27.44 o 
   1   1   4        3.50        6.00      3.81 o 
   2   1   4       48.74       56.52     11.45 o 
   3   1   4     1398.01     1393.69     19.10 o 
   4   1   4      108.55       68.27      8.12 o 
   5   1   4       65.11       59.63      6.29 o 
   6   1   4        1.49        4.55      6.53 o 
   7   1   4     2909.05     2963.42     47.62 o 
   8   1   4        3.46        1.00      9.04 o 
   9   1   4       78.16       69.33     16.85 o 
  10   1   4      184.46      130.78     26.48 o 
  11   1   4        3.37       -6.42     22.47 o 
  -8   2   4       73.41      107.52     26.48 o 
  -7   2   4      153.02      167.69     27.28 o 
  -6   2   4     1549.82     1481.95     60.18 o 
  -5   2   4     1011.64     1023.84     20.24 o 
  -4   2   4       17.98       29.99      6.22 o 
  -3   2   4     1005.54     1030.22     18.34 o 
  -2   2   4     2682.00     2710.90     33.31 o 
  -1   2   4      964.03      996.14     16.09 o 
   0   2   4      192.11      193.63      7.04 o 
   1   2   4      173.45      202.79      5.92 o 
   2   2   4      107.91      159.51      8.78 o 
   3   2   4     1579.03     1680.85     21.65 o 
   4   2   4      882.68      858.47     14.96 o 
   5   2   4     2170.27     2115.93     35.43 o 
   6   2   4      750.00      742.81     16.16 o 
   7   2   4      271.27      273.94     10.97 o 
   8   2   4      187.77      185.59     10.47 o 
   9   2   4       29.80       38.98     10.38 o 
  -8   3   4      134.82      117.95     31.29 o 
  -7   3   4      126.91      111.53     25.68 o 
  -6   3   4      437.68      450.12     35.30 o 
  -5   3   4      772.09      809.03     36.51 o 
  -4   3   4     4632.59     4703.19     55.76 o 
  -3   3   4      734.45      737.39     15.51 o 
  -2   3   4      867.58      892.70     16.55 o 
  -1   3   4     4197.73     4232.64     47.24 o 
   0   3   4     2484.62     2857.17     33.16 o 
   1   3   4     1134.31     1149.05     17.42 o 
   2   3   4     1672.52     1577.98     26.38 o 
   3   3   4     7310.55     7299.56     73.13 o 
   4   3   4      731.13      601.35     19.00 o 
   5   3   4       77.42      108.56      6.75 o 
   6   3   4      938.63      910.75     18.17 o 
   7   3   4      628.69      598.83     38.51 o 
   8   3   4     1091.86     1118.89     23.55 o 
   9   3   4       53.93       54.68     10.97 o 
  -7   4   4      491.80      537.58     42.52 o 
  -6   4   4      125.04      141.21     25.68 o 
  -5   4   4      456.03      453.37     19.43 o 
  -4   4   4     3266.81     3344.44     56.49 o 
  -3   4   4      370.96      396.99     11.90 o 
  -2   4   4      316.49      331.91     10.32 o 
  -1   4   4     2072.00     2039.12     27.66 o 
   0   4   4     1502.68     1333.78     24.27 o 
   1   4   4      987.93     1039.55     15.89 o 
   2   4   4     1531.17     1585.95     20.64 o 
   3   4   4     1999.07     1931.61     32.05 o 
   4   4   4     1558.71     1484.16     21.10 o 
   5   4   4     1673.60     1592.73     23.79 o 
   6   4   4      175.38      186.23      8.73 o 
   7   4   4      697.47      693.55     16.63 o 
   8   4   4      966.62      931.59     27.06 o 
   9   4   4        3.61       -5.62     15.24 o 
  10   4   4      742.22      698.05     36.91 o 
  -6   5   4      342.82      337.27     19.59 o 
  -5   5   4       98.76       80.73     12.15 o 
  -4   5   4      925.25      904.09     34.90 o 
  -3   5   4       67.54       62.86      9.94 o 
  -2   5   4      678.73      702.53     15.44 o 
  -1   5   4      733.92      744.18     29.41 o 
   0   5   4     4358.24     4216.66     47.93 o 
   1   5   4     4442.38     4263.20     49.67 o 
   2   5   4     2484.94     2519.64     30.52 o 
   3   5   4        0.95       -0.22      4.45 o 
   4   5   4      658.59      581.72     12.14 o 
   5   5   4      869.43      851.43     22.29 o 
   6   5   4        0.51        0.06      5.46 o 
   7   5   4      658.70      642.80     24.94 o 
   8   5   4     1286.46     1305.44     46.54 o 
   9   5   4      595.66      676.39     34.50 o 
  10   5   4       55.03       73.01     19.26 o 
  11   5   4      555.03      539.18     35.30 o 
  -6   6   4       11.10        0.96     12.02 o 
  -5   6   4       16.93       11.75     14.04 o 
  -4   6   4        1.18        0.07      9.79 o 
  -3   6   4      783.05      792.40     24.67 o 
  -2   6   4      584.12      587.77     19.85 o 
  -1   6   4     1011.13      969.15     18.56 o 
   0   6   4        4.10       -4.06      4.98 o 
   1   6   4      585.74      563.64     13.90 o 
   2   6   4      713.38      682.01     13.57 o 
   3   6   4      106.30      105.94      6.35 o 
   4   6   4      425.14      406.98     10.74 o 
   5   6   4      750.05      728.30     15.75 o 
   6   6   4      215.61      222.28      9.41 o 
   7   6   4       11.61       17.26      8.10 o 
   8   6   4     1146.58     1164.22     44.93 o 
   9   6   4     1461.24     1461.89     52.96 o 
  10   6   4      970.79      978.88     45.73 o 
  11   6   4        0.62       25.68     18.45 o 
  -6   7   4       30.27        9.72     13.48 o 
  -5   7   4        8.77       22.41     12.31 o 
  -4   7   4      248.76      243.92     17.15 o 
  -3   7   4      273.69      265.06     27.28 o 
  -2   7   4      358.92      373.97     36.11 o 
  -1   7   4      309.17      308.86     15.19 o 
   0   7   4     2839.22     2836.77     37.44 o 
   1   7   4      274.23      281.72      9.99 o 
   2   7   4       27.49       17.59      5.52 o 
   3   7   4       10.36       13.28      6.72 o 
   4   7   4      121.74      109.08      7.19 o 
   5   7   4       82.68       73.00      7.19 o 
   6   7   4      845.20      841.64     23.29 o 
   7   7   4      372.86      394.74     16.97 o 
   8   7   4      306.55      325.76     26.48 o 
   9   7   4      155.47      126.77     20.06 o 
  10   7   4      124.60      118.75     22.47 o 
  11   7   4        7.85        6.42     19.26 o 
  -5   8   4       20.47       40.24     14.44 o 
  -4   8   4       88.85      109.22     24.47 o 
  -3   8   4      707.55      763.28     26.78 o 
  -2   8   4     1814.07     1784.39     40.43 o 
  -1   8   4      348.92      343.29     22.87 o 
   0   8   4      313.19      313.09     15.19 o 
   1   8   4     1885.79     1927.37     28.90 o 
   2   8   4       91.43       92.54      7.22 o 
   3   8   4       87.25       81.91      7.04 o 
   4   8   4       81.71       93.35     10.15 o 
   5   8   4      690.00      728.54     28.88 o 
   6   8   4       84.22       95.48     10.21 o 
   7   8   4       17.75       25.68     15.24 o 
   8   8   4      135.47      155.66     21.66 o 
   9   8   4      696.69      592.14     36.11 o 
  10   8   4        8.22        8.02     16.85 o 
  11   8   4       15.25       -4.81     20.06 o 
  -4   9   4      246.06      277.49     20.42 o 
  -3   9   4      144.45      161.23     32.50 o 
  -2   9   4     1546.04     1469.84     52.15 o 
  -1   9   4     1782.15     1702.07     55.36 o 
   0   9   4      270.84      278.83     16.05 o 
   1   9   4      527.84      527.50     25.68 o 
   2   9   4      922.97      919.70     23.31 o 
   3   9   4      528.96      517.17     14.05 o 
   4   9   4      867.17      909.16     25.27 o 
   5   9   4        5.24       14.01      8.45 o 
   6   9   4     1150.04     1113.39     28.79 o 
   7   9   4     2407.61     2333.25     69.81 o 
   8   9   4       91.83       77.03     17.65 o 
   9   9   4      573.93      507.89     34.50 o 
  10   9   4       79.55       88.26     23.27 o 
  11   9   4       17.20       48.14     21.66 o 
  -3  10   4       40.22       36.45     13.48 o 
  -2  10   4       10.15       16.98     11.72 o 
  -1  10   4      481.47      519.72     22.50 o 
   0  10   4      557.01      521.31     24.87 o 
   1  10   4      431.84      363.13     25.27 o 
   2  10   4     1499.10     1538.92     47.34 o 
   3  10   4     1171.85     1210.23     36.11 o 
   4  10   4       37.41       36.49     13.24 o 
   5  10   4      486.42      478.31     31.69 o 
   6  10   4     1609.96     1627.98     48.94 o 
   7  10   4      305.15      346.62     28.08 o 
   8  10   4      687.74      652.32     36.91 o 
   9  10   4       49.97       36.91     18.45 o 
  10  10   4      331.68      352.23     33.70 o 
  -2  11   4       25.92       16.75     12.89 o 
  -1  11   4       77.08       77.77     19.66 o 
   0  11   4      179.52      162.40     15.23 o 
   1  11   4       13.26       -3.21     12.04 o 
   2  11   4       30.31       28.08     12.84 o 
   3  11   4     1765.80     1743.52     52.15 o 
   4  11   4      842.16      873.31     25.24 o 
   5  11   4      469.64      514.84     19.83 o 
   6  11   4      120.99       89.86     18.45 o 
   7  11   4      304.32      268.79     26.48 o 
   8  11   4      135.82      114.74     21.66 o 
   9  11   4        8.60        4.01     18.45 o 
  10  11   4      367.01      336.19     33.70 o 
  -1  12   4       14.07        7.22     16.05 o 
   0  12   4       15.39       -2.41     13.64 o 
   1  12   4      141.32      138.01     19.26 o 
   2  12   4      337.35      360.26     26.48 o 
   3  12   4      160.04      150.04     18.45 o 
   4  12   4       23.38       28.88     14.44 o 
   5  12   4       51.76       44.93     15.24 o 
   6  12   4       29.12       12.84     15.24 o 
   7  12   4       18.56       50.55     17.65 o 
   8  12   4      459.94      470.98     34.50 o 
   9  12   4       35.46       16.05     22.47 o 
   1  13   4       12.37       40.92     16.85 o 
   2  13   4       50.31       52.15     16.05 o 
   3  13   4      230.95      237.50     23.27 o 
   4  13   4      270.15      275.21     24.07 o 
   7  13   4       18.13       13.64     18.45 o 
   8  13   4      113.29      132.39     24.87 o 
   3  14   4       51.78       65.79     19.26 o 
   4  14   4      126.78      166.89     22.47 o 
  -6 -12   5       82.17       59.37     23.27 o 
  -5 -12   5      154.59      129.18     24.07 o 
  -4 -12   5      312.32      326.56     29.69 o 
  -3 -12   5      195.72      227.87     25.68 o 
  -2 -12   5        4.01        7.22     17.65 o 
  -1 -12   5      346.66      410.00     32.90 o 
   0 -12   5      844.16      843.28     46.54 o 
   1 -12   5       45.53       41.72     15.24 o 
  -7 -11   5      159.38      175.78     27.68 o 
  -6 -11   5       61.30       51.70     14.15 o 
  -5 -11   5       51.73       45.64     14.84 o 
  -4 -11   5        3.07      -12.04     14.44 o 
  -3 -11   5      411.90      426.05     30.49 o 
  -2 -11   5        4.27        4.01     14.44 o 
  -1 -11   5       57.73       68.20     18.45 o 
   0 -11   5      762.85      772.67     40.92 o 
   1 -11   5      888.37      901.52     28.92 o 
   2 -11   5      563.80      579.60     24.67 o 
   3 -11   5       32.08       10.43     16.85 o 
  -8 -10   5       65.96       43.98     16.56 o 
  -7 -10   5        1.69        3.94     16.85 o 
  -6 -10   5       84.37       55.28     18.45 o 
  -5 -10   5        5.63        6.26     11.30 o 
  -4 -10   5       82.50       73.41     12.76 o 
  -3 -10   5      300.08      303.29     25.68 o 
  -2 -10   5       36.82       64.19     16.05 o 
  -1 -10   5      139.58      150.04     20.06 o 
   0 -10   5      133.63      132.28     12.14 o 
   1 -10   5      259.86      258.53     16.19 o 
   2 -10   5      597.71      585.00     23.13 o 
   3 -10   5        4.47        2.10     10.21 o 
   4 -10   5      174.90      171.40     29.29 o 
  -8  -9   5        2.73        6.25     14.96 o 
  -7  -9   5      532.67      504.97     25.27 o 
  -6  -9   5       19.69        4.45     11.30 o 
  -5  -9   5       49.70       54.58     19.26 o 
  -4  -9   5      205.01      193.63     20.46 o 
  -3  -9   5        6.03        4.40      9.35 o 
  -2  -9   5       62.87       51.35     15.24 o 
  -1  -9   5      266.07      285.64     23.27 o 
   0  -9   5     1189.49     1179.85     29.30 o 
   1  -9   5      131.76      114.39     14.84 o 
   2  -9   5       20.75       22.01      9.63 o 
   3  -9   5      108.08       99.89     12.72 o 
   4  -9   5      371.75      321.38     19.26 o 
   5  -9   5       85.67       94.37     16.45 o 
  -8  -8   5      356.30      328.55     21.56 o 
  -7  -8   5      430.45      440.03     22.97 o 
  -6  -8   5      334.17      337.80     25.27 o 
  -5  -8   5       45.84       51.97     11.05 o 
  -4  -8   5      745.26      795.69     33.70 o 
  -3  -8   5      458.31      453.41     18.62 o 
  -2  -8   5      444.86      427.67     19.66 o 
  -1  -8   5      529.19      569.37     21.26 o 
   0  -8   5      427.52      412.60     16.19 o 
   1  -8   5      461.30      486.06     18.31 o 
   2  -8   5      410.75      382.22     17.54 o 
   3  -8   5       12.49        6.17      8.87 o 
   4  -8   5      470.41      427.97     20.63 o 
   5  -8   5       69.10       76.43     13.48 o 
   6  -8   5       26.51       11.94     12.38 o 
  -9  -7   5       59.12       73.81     16.73 o 
  -8  -7   5      284.83      250.71     19.00 o 
  -7  -7   5      417.78      420.25     21.54 o 
  -6  -7   5     1083.01     1169.31     56.57 o 
  -5  -7   5     1375.89     1390.38     34.81 o 
  -4  -7   5       61.21       36.92     10.17 o 
  -3  -7   5      229.44      261.94     14.15 o 
  -2  -7   5     1386.31     1410.14     30.73 o 
  -1  -7   5     1210.31     1217.77     20.73 o 
   0  -7   5      200.37      206.82     11.37 o 
   1  -7   5        2.37        0.49      7.31 o 
   2  -7   5      501.38      495.98     18.49 o 
   3  -7   5       16.21       12.48      8.67 o 
   4  -7   5      119.43      112.78     16.05 o 
   5  -7   5      361.25      361.03     26.48 o 
   6  -7   5      487.29      450.49     29.69 o 
   7  -7   5      294.31      298.84     21.18 o 
  -9  -6   5      197.19      157.68     19.00 o 
  -8  -6   5       41.69       30.28     12.68 o 
  -7  -6   5        1.29      -10.17     10.17 o 
  -6  -6   5      371.95      374.50     18.95 o 
  -5  -6   5     1623.67     1634.71     37.57 o 
  -4  -6   5      970.18     1015.78     42.93 o 
  -3  -6   5      389.34      396.33     26.88 o 
  -2  -6   5      246.96      241.57     12.68 o 
  -1  -6   5      461.99      452.73     12.72 o 
   0  -6   5     1098.14     1119.17     23.99 o 
   1  -6   5       14.09       18.58      6.94 o 
   2  -6   5     2242.11     2260.64     40.90 o 
   3  -6   5     4365.92     4176.28     65.69 o 
   4  -6   5      905.20      921.52     30.49 o 
   5  -6   5        7.34        3.40      9.20 o 
   6  -6   5      246.17      229.38     27.28 o 
   7  -6   5      797.95      730.05     76.22 o 
  -9  -5   5       96.08      114.11     16.99 o 
  -8  -5   5      624.37      665.31     27.16 o 
  -7  -5   5      249.18      255.72     17.86 o 
  -6  -5   5      196.14      210.45     15.76 o 
  -5  -5   5       89.88       90.69     11.35 o 
  -4  -5   5      152.28      169.26     24.07 o 
  -3  -5   5       78.79       57.42      8.78 o 
  -2  -5   5       69.40       45.62      7.88 o 
  -1  -5   5      301.24      319.40     11.52 o 
   0  -5   5      425.00      402.38     10.52 o 
   1  -5   5      527.30      537.12     12.08 o 
   2  -5   5       48.65       51.31      7.64 o 
   3  -5   5     3725.17     3960.16     61.46 o 
   4  -5   5     1482.60     1438.87     32.67 o 
   5  -5   5      332.18      332.30     30.89 o 
   6  -5   5      126.35      120.35     20.86 o 
   7  -5   5      449.94      429.64     36.51 o 
   8  -5   5      153.16      148.83     16.97 o 
  -9  -4   5       36.27       49.30     28.08 o 
  -8  -4   5        6.11       -2.56     11.62 o 
  -7  -4   5      127.66      128.61     14.46 o 
  -6  -4   5      205.34      198.36     14.96 o 
  -5  -4   5      319.46      352.12     17.65 o 
  -4  -4   5       27.12       28.34      8.78 o 
  -3  -4   5       15.60       21.26      9.23 o 
  -2  -4   5      719.25      778.38     13.59 o 
  -1  -4   5     5780.30     6115.26     64.09 o 
   0  -4   5     2881.61     3110.83     36.70 o 
   1  -4   5     1825.34     1813.57     30.32 o 
   2  -4   5     2627.43     2634.37     32.89 o 
   3  -4   5        5.03       -0.52      6.51 o 
   4  -4   5      532.02      535.28     18.28 o 
   5  -4   5      308.50      303.98     36.51 o 
   6  -4   5      284.39      265.73     32.50 o 
   7  -4   5      820.76      868.71     28.53 o 
   8  -4   5      444.85      478.45     23.33 o 
   9  -4   5       24.72       12.36     14.69 o 
  -9  -3   5       48.03       52.19     16.67 o 
  -8  -3   5     1070.62     1126.87     34.61 o 
  -7  -3   5     1547.99     1427.33     55.36 o 
  -6  -3   5      204.41      180.53     14.15 o 
  -5  -3   5      314.65      358.45     27.28 o 
  -4  -3   5     1710.01     1844.23     50.15 o 
  -3  -3   5        0.28       -6.81      6.81 o 
  -2  -3   5      522.67      508.50     10.34 o 
  -1  -3   5      648.59      626.25     12.04 o 
   0  -3   5       95.55      119.86      6.45 o 
   1  -3   5       54.69       64.70      5.52 o 
   2  -3   5        2.71        3.65      5.59 o 
   3  -3   5     1428.24     1441.93     43.71 o 
   4  -3   5     1295.84     1373.90     29.36 o 
   5  -3   5      127.84      150.80     26.88 o 
   6  -3   5       37.20       24.29      9.25 o 
   7  -3   5       27.71       29.75     13.64 o 
   8  -3   5        1.25        5.38     10.60 o 
   9  -3   5      726.28      791.87     29.87 o 
  -9  -2   5       34.81       17.65     19.26 o 
  -8  -2   5      811.52      787.44     37.31 o 
  -7  -2   5      612.94      612.09     24.22 o 
  -6  -2   5      709.70      769.43     36.91 o 
  -5  -2   5        0.17       -6.82      8.51 o 
  -4  -2   5      789.46      772.78     24.07 o 
  -3  -2   5     2096.55     2076.64     37.65 o 
  -2  -2   5       11.26       14.35      4.57 o 
  -1  -2   5     1229.19     1192.19     17.82 o 
   0  -2   5     1812.37     1748.32     23.09 o 
   1  -2   5     1711.25     1649.21     22.23 o 
   2  -2   5     1451.94     1523.07     26.14 o 
   3  -2   5      615.29      609.12     12.63 o 
   4  -2   5      444.22      423.99     11.08 o 
   5  -2   5      415.45      418.76     16.10 o 
   6  -2   5      714.54      715.19     31.69 o 
   7  -2   5      420.78      424.37     18.67 o 
   8  -2   5      142.04      162.58     14.65 o 
   9  -2   5      280.46      290.67     57.77 o 
  10  -2   5        6.40       -5.37     13.68 o 
  -9  -1   5      340.04      285.64     32.09 o 
  -8  -1   5       34.36       34.34     34.90 o 
  -7  -1   5      201.15      198.50     15.76 o 
  -6  -1   5      332.85      364.17     18.05 o 
  -5  -1   5      285.69      310.79     15.53 o 
  -4  -1   5      973.71      959.74     24.56 o 
  -3  -1   5     4979.86     5021.39     54.62 o 
  -2  -1   5     7134.21     6985.12     71.91 o 
  -1  -1   5      635.36      587.77     11.81 o 
   0  -1   5      163.61      142.89      6.57 o 
   1  -1   5     1960.88     1870.65     23.92 o 
   2  -1   5     3304.42     3264.20     37.21 o 
   3  -1   5     2899.30     3039.13     59.15 o 
   4  -1   5      235.98      218.02      8.12 o 
   5  -1   5     2167.50     2184.37     30.32 o 
   6  -1   5     1630.41     1757.16     54.56 o 
   7  -1   5       78.16       88.67     14.44 o 
   8  -1   5      847.92      885.11     27.57 o 
   9  -1   5      874.50      972.89     30.85 o 
  10  -1   5       86.18       50.36     14.06 o 
  -8   0   5       13.68       -8.02     17.65 o 
  -7   0   5      354.70      291.14     17.70 o 
  -6   0   5      176.29      190.80     14.44 o 
  -5   0   5      290.40      303.33     20.86 o 
  -4   0   5      293.07      279.65     17.25 o 
  -3   0   5       83.24       65.23      5.82 o 
  -2   0   5      698.12      654.61     15.53 o 
  -1   0   5     3208.21     3108.98     35.96 o 
   0   0   5      330.68      327.20     10.25 o 
   1   0   5      106.38       93.85      5.53 o 
   2   0   5      489.73      451.00     12.69 o 
   3   0   5      323.78      303.85      8.90 o 
   4   0   5       15.67        5.93      4.93 o 
   5   0   5     2045.07     2005.95     28.45 o 
   6   0   5     6244.45     6329.53     70.74 o 
   7   0   5      708.10      803.96     37.71 o 
   8   0   5      643.66      621.07     22.36 o 
   9   0   5      303.14      300.13     18.12 o 
  10   0   5      442.74      428.63     22.35 o 
  -8   1   5       20.31       15.24     18.45 o 
  -7   1   5       35.59       52.96     18.45 o 
  -6   1   5      426.97      418.03     24.07 o 
  -5   1   5     1501.18     1557.38     45.73 o 
  -4   1   5      846.75      917.59     20.21 o 
  -3   1   5      167.53      160.51      8.67 o 
  -2   1   5       64.43       85.05      6.13 o 
  -1   1   5      255.89      286.50      8.59 o 
   0   1   5      512.56      466.25     10.11 o 
   1   1   5        5.20        3.05      6.09 o 
   2   1   5      312.82      237.03      8.97 o 
   3   1   5     6997.25     6824.72     69.94 o 
   4   1   5     1145.88     1073.14     17.86 o 
   5   1   5      129.13      136.70      7.71 o 
   6   1   5     3892.76     3976.57     48.65 o 
   7   1   5     2700.77     2883.87     39.77 o 
   8   1   5       77.09       60.98     17.65 o 
   9   1   5        3.08       18.39     10.54 o 
  -6   2   5      274.59      247.13     28.88 o 
  -5   2   5      444.59      443.46     19.00 o 
  -4   2   5       85.40       80.99      7.69 o 
  -3   2   5       37.62       32.29      6.28 o 
  -2   2   5      659.65      670.74     18.91 o 
  -1   2   5        6.56        5.73      5.05 o 
   0   2   5      233.20      256.20     20.06 o 
   1   2   5     2475.19     2472.08     28.83 o 
   2   2   5      711.81      708.14     33.70 o 
   3   2   5       12.79        4.70     10.83 o 
   4   2   5     7623.77     7971.21     81.67 o 
   5   2   5     1040.88      935.15     18.25 o 
   6   2   5      389.89      392.36     11.88 o 
   7   2   5       35.47       37.88      7.04 o 
   8   2   5      188.78      183.78     10.69 o 
  -8   3   5      174.65      162.88     34.50 o 
  -7   3   5       22.56       31.29     23.27 o 
  -6   3   5      565.10      602.57     41.72 o 
  -4   3   5     1822.63     1807.89     28.76 o 
  -3   3   5       10.68       11.61      5.95 o 
  -2   3   5       34.94       32.93      5.97 o 
  -1   3   5       57.70       36.84      5.88 o 
   0   3   5      574.13      664.81     13.27 o 
   1   3   5     2773.29     3178.96     36.08 o 
   2   3   5     2128.89     2125.62     34.04 o 
   3   3   5     1853.72     1867.10     31.77 o 
   4   3   5      164.05      146.34      6.42 o 
   5   3   5        4.46        8.90      5.52 o 
   6   3   5      108.27      118.16      9.60 o 
   7   3   5      108.06      111.26     10.17 o 
   8   3   5      103.33       81.84     13.64 o 
   9   3   5      146.89      174.11     17.65 o 
  -5   4   5      104.13      107.03     12.15 o 
  -4   4   5     4181.33     4146.58     85.05 o 
  -3   4   5        6.25       10.47      9.63 o 
  -2   4   5        9.60       13.63      5.39 o 
  -1   4   5     1174.86     1215.23     20.43 o 
   0   4   5     3053.19     2905.90     35.65 o 
   1   4   5     2035.31     1991.31     26.06 o 
   2   4   5      200.49      190.45      6.59 o 
   3   4   5     2869.77     2870.39     47.34 o 
   4   4   5     2102.67     1944.91     24.91 o 
   5   4   5     1758.35     1757.80     25.10 o 
   6   4   5        8.60        7.75      5.63 o 
   7   4   5      110.64      108.32     13.64 o 
   8   4   5      277.52      317.38     34.90 o 
   9   4   5      283.16      260.77     24.07 o 
  10   4   5      534.29      614.61     34.50 o 
  -6   5   5      110.93      101.90     26.48 o 
  -5   5   5        0.53       16.75     10.32 o 
  -4   5   5      180.83      180.03     16.45 o 
  -3   5   5        4.93       -8.46      8.46 o 
  -2   5   5      242.12      255.52     15.78 o 
  -1   5   5      942.70      959.10     23.57 o 
   0   5   5     1427.30     1431.72     22.50 o 
   1   5   5     4794.80     4665.41     52.03 o 
   2   5   5     2959.59     2974.10     39.96 o 
   3   5   5        3.05       -1.17      4.08 o 
   4   5   5     2953.85     2956.43     46.51 o 
   5   5   5     1014.43     1034.40     24.07 o 
   6   5   5       88.63       69.03      9.02 o 
   7   5   5      253.08      273.34     13.82 o 
   8   5   5     1534.48     1470.99     33.24 o 
   9   5   5     1664.58     1638.41     56.17 o 
  10   5   5      108.23       93.07     19.26 o 
  11   5   5      154.96      141.21     23.27 o 
  -6   6   5       50.69       45.73     25.68 o 
  -5   6   5      214.89      199.06     29.69 o 
  -4   6   5      358.04      350.36     18.67 o 
  -3   6   5     2097.09     2070.47     43.18 o 
  -2   6   5      821.09      855.20     46.54 o 
  -1   6   5      630.44      655.67     15.69 o 
   0   6   5       23.90       19.60      5.93 o 
   1   6   5      741.01      746.34     15.44 o 
   2   6   5     1131.92     1097.09     18.49 o 
   3   6   5      413.65      409.17     10.60 o 
   4   6   5      404.50      391.84     15.03 o 
   5   6   5     1044.42     1025.34     24.38 o 
   6   6   5      393.57      356.00     14.84 o 
   7   6   5        0.79        2.21      8.10 o 
   8   6   5     1436.52     1461.88     33.47 o 
   9   6   5     1357.84     1404.93     52.15 o 
  10   6   5     1586.91     1561.39     57.77 o 
  11   6   5        0.07        2.41     16.85 o 
  -6   7   5        8.67        3.21     26.48 o 
  -5   7   5       37.69       67.52     14.09 o 
  -4   7   5       34.53       39.99     11.54 o 
  -3   7   5       37.86       50.64     11.42 o 
  -2   7   5      464.55      470.55     19.47 o 
  -1   7   5        6.73       -4.76      8.29 o 
   0   7   5      920.65      914.12     18.81 o 
   1   7   5      604.58      616.44     14.63 o 
   2   7   5      117.73      117.99      7.88 o 
   3   7   5     1264.35     1255.15     26.94 o 
   4   7   5      100.32      102.56     16.05 o 
   5   7   5     1669.30     1683.61     33.73 o 
   6   7   5     2310.05     2243.17     41.37 o 
   7   7   5      205.37      219.36     13.68 o 
   8   7   5      336.56      281.63     24.87 o 
   9   7   5      425.03      351.43     28.08 o 
  10   7   5      142.71      192.57     24.87 o 
  11   7   5       51.31       31.29     19.26 o 
  -5   8   5        0.62      -15.45     21.26 o 
  -4   8   5       83.75       90.27     14.55 o 
  -3   8   5      848.76      892.73     48.94 o 
  -2   8   5      154.79      165.64     28.48 o 
  -1   8   5       43.81       31.23      9.79 o 
   0   8   5      154.64      150.59     12.33 o 
   1   8   5      160.93      139.45      8.70 o 
   2   8   5       23.49       24.32      7.31 o 
   3   8   5      206.34      202.77     11.91 o 
   4   8   5       13.94       10.89      7.88 o 
   5   8   5     1038.99     1055.21     42.52 o 
   6   8   5      502.79      500.09     26.08 o 
   7   8   5      110.43      113.13     15.24 o 
   8   8   5      397.22      376.31     28.08 o 
   9   8   5      353.72      324.15     28.08 o 
  10   8   5       64.38       36.11     18.45 o 
  11   8   5        7.27       13.64     20.86 o 
  -4   9   5       29.98       24.18     14.04 o 
  -3   9   5      245.59      264.41     19.08 o 
  -2   9   5     1480.13     1486.96     38.49 o 
  -1   9   5      459.90      448.98     22.06 o 
   0   9   5       47.65       55.51     13.24 o 
   1   9   5        2.54        1.60     11.23 o 
   2   9   5      422.85      444.06     16.67 o 
   3   9   5       23.26       32.95      8.21 o 
   4   9   5        5.14       11.77      8.45 o 
   5   9   5      307.95      304.58     15.59 o 
   6   9   5     2888.67     2951.42     52.11 o 
   7   9   5      239.06      223.86     20.06 o 
   8   9   5       21.41        6.42     14.44 o 
   9   9   5        4.48       -7.22     15.24 o 
  10   9   5       22.92       33.70     19.26 o 
  11   9   5       50.29       50.55     22.47 o 
  -3  10   5      175.77      185.94     18.50 o 
  -2  10   5        0.77        0.19     11.42 o 
  -1  10   5      694.40      661.94     33.70 o 
   0  10   5        8.81        4.81     12.84 o 
   1  10   5      143.80      137.20     17.65 o 
   2  10   5      150.93      144.42     17.65 o 
   3  10   5     1346.77     1357.72     31.19 o 
   4  10   5     2418.87     2400.31     44.81 o 
   5  10   5      128.17      132.47     21.26 o 
   6  10   5     1147.70     1127.52     40.52 o 
   7  10   5      563.86      552.82     32.09 o 
   9  10   5        9.27       12.84     16.85 o 
  10  10   5      168.38      233.49     28.88 o 
  -2  11   5       71.58       85.85     20.06 o 
  -1  11   5      309.93      382.72     28.08 o 
   0  11   5      481.77      545.60     31.29 o 
   1  11   5       22.55       22.47     14.44 o 
   2  11   5        4.47       23.27     12.84 o 
   3  11   5     1206.11     1263.71     44.93 o 
   4  11   5      904.01      997.72     27.51 o 
   5  11   5      430.06      432.58     19.26 o 
   6  11   5        0.50        1.26      9.82 o 
   7  11   5      386.81      390.75     28.88 o 
   8  11   5      150.05      182.14     22.47 o 
   0  12   5      218.82      238.30     25.68 o 
   1  12   5      763.28      829.64     39.32 o 
   2  12   5      184.78      225.46     22.47 o 
   3  12   5      129.55      142.82     18.45 o 
   4  12   5       83.27       72.21     16.85 o 
   5  12   5      383.60      433.19     19.57 o 
   6  12   5       60.26       90.67     18.45 o 
   7  12   5      331.69      366.68     28.88 o 
   8  12   5      650.94      619.42     36.91 o 
   9  12   5      250.02      267.18     28.88 o 
   1  13   5        1.76       12.84     16.85 o 
   2  13   5       44.58       58.57     17.65 o 
   3  13   5       39.36       51.35     16.85 o 
   4  13   5       80.98       68.20     16.85 o 
   5  13   5       68.39       78.63     18.45 o 
   7  13   5        0.87       -7.22     20.06 o 
   8  13   5      299.79      321.75     32.09 o 
   3  14   5       89.28       65.79     20.06 o 
   4  14   5       57.59       44.93     20.06 o 
  -4 -12   6      198.11      202.19     27.28 o 
  -3 -12   6       66.54       63.39     20.86 o 
  -2 -12   6      196.32      188.55     25.68 o 
  -1 -12   6       61.85       75.42     20.86 o 
   0 -12   6      163.42      181.33     25.68 o 
  -6 -11   6      126.35      122.71     17.56 o 
  -5 -11   6       87.11       75.84     15.03 o 
  -4 -11   6      155.18      155.66     22.47 o 
  -3 -11   6      501.50      503.08     33.70 o 
  -2 -11   6        0.98       -0.80     15.24 o 
  -1 -11   6       27.54       42.52     17.65 o 
   0 -11   6      562.79      561.65     36.11 o 
   1 -11   6      537.26      593.74     39.32 o 
   2 -11   6      645.69      631.17     26.41 o 
  -7 -10   6       19.40        0.00     14.39 o 
  -6 -10   6       34.22        5.79     13.24 o 
  -5 -10   6      258.32      228.33     18.16 o 
  -4 -10   6       37.84       27.24     11.18 o 
  -3 -10   6      795.67      866.55     41.72 o 
  -2 -10   6     1178.76     1104.04     47.34 o 
  -1 -10   6      579.28      592.94     34.50 o 
   0 -10   6       53.57       48.94     18.45 o 
   1 -10   6      372.25      368.39     18.31 o 
   2 -10   6      253.59      257.84     36.91 o 
   3 -10   6        9.32        1.26     10.93 o 
   4 -10   6       12.00       18.45     16.05 o 
  -7  -9   6       52.79       18.54     13.25 o 
  -6  -9   6      126.61      106.37     15.03 o 
  -5  -9   6        7.35       20.27     10.73 o 
  -4  -9   6       11.01       10.77     10.73 o 
  -3  -9   6        1.23       -7.15      9.35 o 
  -2  -9   6      220.71      244.72     22.47 o 
  -1  -9   6      587.47      600.97     33.70 o 
   0  -9   6      198.81      196.58     22.47 o 
   1  -9   6       73.24       59.06     10.60 o 
   2  -9   6      110.54      107.68     12.33 o 
   3  -9   6       26.52       22.94     10.21 o 
   4  -9   6       68.71       53.14     12.31 o 
   5  -9   6       71.50       56.40     14.55 o 
  -8  -8   6       63.89       46.24     20.86 o 
  -7  -8   6       93.56       83.38     14.96 o 
  -6  -8   6       21.53       14.72     11.62 o 
  -5  -8   6       49.93       37.49     11.30 o 
  -4  -8   6      100.64      130.52     18.05 o 
  -3  -8   6      846.01      836.04     25.36 o 
  -2  -8   6      317.80      312.92     21.66 o 
  -1  -8   6        9.43       20.86     12.84 o 
   0  -8   6        2.55        8.92      8.02 o 
   1  -8   6        6.61       12.79      8.67 o 
   2  -8   6      260.33      232.66     18.86 o 
   3  -8   6      177.83      165.75     27.28 o 
   4  -8   6      167.46      154.65     24.87 o 
   5  -8   6       33.43        5.18     10.97 o 
   6  -8   6        0.80       16.05     24.07 o 
  -8  -7   6       99.31      133.22     17.30 o 
  -7  -7   6      157.44      187.32     16.73 o 
  -6  -7   6      558.36      561.97     23.81 o 
  -5  -7   6      735.75      751.45     38.51 o 
  -4  -7   6       30.70       24.87      9.92 o 
  -3  -7   6        1.56       -4.63      8.78 o 
  -2  -7   6     1953.23     1949.51     48.94 o 
  -1  -7   6      712.38      699.57     30.89 o 
   0  -7   6        3.66       10.03      7.12 o 
   1  -7   6        2.87       -1.37      7.64 o 
   2  -7   6      312.48      314.38     15.41 o 
   3  -7   6       26.99       31.62      9.60 o 
   4  -7   6       30.94       33.38     10.60 o 
   5  -7   6      128.15      142.11     18.45 o 
   6  -7   6      456.02      440.53     21.98 o 
   7  -7   6       66.45       60.98     27.28 o 
  -8  -6   6      499.28      500.00     25.20 o 
  -7  -6   6       86.49       95.26     14.15 o 
  -6  -6   6      283.83      310.28     21.26 o 
  -5  -6   6     1677.09     1742.91     40.23 o 
  -4  -6   6     2393.88     2391.01     46.68 o 
  -3  -6   6      171.12      148.83     12.04 o 
  -2  -6   6      103.36       88.08     27.68 o 
  -1  -6   6     1274.87     1261.54     21.14 o 
   0  -6   6       35.57       35.91      6.35 o 
   1  -6   6      245.85      246.81     14.04 o 
   2  -6   6      700.29      766.04     21.93 o 
   3  -6   6      679.97      712.88     30.89 o 
   4  -6   6      769.12      764.83     24.44 o 
   5  -6   6      240.33      249.35     22.47 o 
   6  -6   6      140.83      133.98     14.26 o 
   7  -6   6      613.07      522.29     24.67 o 
  -9  -5   6      297.03      258.36     30.49 o 
  -8  -5   6      934.79      924.16     32.77 o 
  -7  -5   6      543.18      564.44     24.64 o 
  -6  -5   6       39.67       32.76     11.62 o 
  -5  -5   6       93.68       82.67     11.91 o 
  -4  -5   6      254.58      239.43     15.03 o 
  -3  -5   6     1209.26     1242.82     29.44 o 
  -2  -5   6      387.29      409.13     15.86 o 
  -1  -5   6      974.09      996.85     17.68 o 
   0  -5   6     4703.72     4741.31     53.45 o 
   1  -5   6      356.38      359.15     15.62 o 
   2  -5   6      312.05      287.57     30.09 o 
   3  -5   6     1961.53     2004.99     38.61 o 
   4  -5   6      503.93      457.49     18.49 o 
   5  -5   6      477.52      519.60     20.42 o 
   6  -5   6        1.85        1.60     14.04 o 
   7  -5   6      253.67      242.80     17.54 o 
   8  -5   6      103.22      113.33     19.26 o 
  -9  -4   6       30.05       17.65     22.47 o 
  -8  -4   6        3.68       23.14     12.44 o 
  -7  -4   6      190.19      191.92     20.86 o 
  -6  -4   6      181.29      171.29     14.96 o 
  -5  -4   6       49.24       59.47     10.78 o 
  -4  -4   6       31.15       14.73      8.78 o 
  -3  -4   6       27.04       27.55     10.03 o 
  -2  -4   6      204.90      189.20     14.04 o 
  -1  -4   6      426.23      493.33     11.55 o 
   0  -4   6    11394.32    11967.56    136.07 o 
   1  -4   6     3992.37     3795.98     44.29 o 
   2  -4   6      259.82      263.22      9.31 o 
   3  -4   6        6.91       10.03      6.81 o 
   4  -4   6       27.58       16.79      7.88 o 
   5  -4   6      431.67      420.02     18.12 o 
   6  -4   6      279.97      306.50     16.77 o 
   7  -4   6      144.21      123.48     13.48 o 
   8  -4   6      554.83      529.69     55.36 o 
   9  -4   6      613.67      664.31     29.69 o 
  -9  -3   6      231.11      249.53     28.88 o 
  -8  -3   6      630.48      599.56     51.75 o 
  -7  -3   6       32.59       23.78     11.62 o 
  -6  -3   6        0.48        0.00      9.60 o 
  -5  -3   6      152.31      147.67     12.90 o 
  -4  -3   6      506.23      568.40     23.67 o 
  -3  -3   6      514.57      571.59     19.00 o 
  -2  -3   6      214.98      219.12     11.91 o 
  -1  -3   6      883.42      939.88     16.41 o 
   0  -3   6       30.00       39.11      5.63 o 
   1  -3   6       31.38       43.88      5.70 o 
   2  -3   6     1375.11     1357.43     21.09 o 
   3  -3   6       16.17       10.70      5.10 o 
   4  -3   6       45.64       45.77     10.83 o 
   5  -3   6      957.85      956.32     46.54 o 
   6  -3   6       19.46        5.77      8.87 o 
   7  -3   6       32.02       51.08     10.97 o 
   8  -3   6      212.57      193.81     16.39 o 
   9  -3   6      735.68      797.36     44.53 o 
  -8  -2   6      352.70      312.01     20.33 o 
  -7  -2   6      286.15      271.56     18.13 o 
  -6  -2   6      643.78      578.62     22.93 o 
  -5  -2   6       26.91       48.50     10.48 o 
  -4  -2   6      474.16      496.96     18.95 o 
  -3  -2   6      311.87      328.37     14.72 o 
  -2  -2   6        0.17       -3.26      4.83 o 
  -1  -2   6       72.43       58.43      5.63 o 
   0  -2   6     2729.18     2734.93     33.55 o 
   1  -2   6     3151.84     3138.85     53.51 o 
   2  -2   6       51.56       48.74      5.56 o 
   3  -2   6      274.94      298.05      9.57 o 
   4  -2   6       13.02       19.78      5.66 o 
   5  -2   6       90.58       71.41     14.44 o 
   6  -2   6     2035.82     2049.42     41.13 o 
   7  -2   6      171.41      179.26     19.66 o 
   8  -2   6      112.05      102.94     12.72 o 
   9  -2   6       15.52       28.14     22.87 o 
  10  -2   6      115.84      115.54     22.47 o 
  -8  -1   6      109.55      100.58     36.91 o 
  -7  -1   6       16.30       22.47     10.97 o 
  -6  -1   6      293.49      337.53     18.13 o 
  -5  -1   6      356.33      329.85     16.67 o 
  -4  -1   6        1.61       -5.22     10.83 o 
  -3  -1   6     1747.64     1736.57     35.30 o 
  -2  -1   6     4294.96     4292.14     49.85 o 
  -1  -1   6      457.43      464.72     11.44 o 
   0  -1   6        1.44        8.18      5.05 o 
   1  -1   6     1280.38     1326.57     20.68 o 
   2  -1   6      526.39      487.46     14.84 o 
   3  -1   6       22.50       36.84      5.16 o 
   4  -1   6      553.61      507.82     15.68 o 
   5  -1   6      296.87      252.06      9.91 o 
   6  -1   6     1860.24     1888.53     38.14 o 
   7  -1   6      312.33      294.95     16.19 o 
   8  -1   6       44.79       61.48     24.87 o 
   9  -1   6      526.69      532.45     23.71 o 
  10  -1   6       50.87       52.15     18.45 o 
  -8   0   6       28.33       17.65     19.26 o 
  -7   0   6      305.95      301.00     19.07 o 
  -6   0   6      672.56      700.12     24.79 o 
  -5   0   6     1854.13     1890.76     40.33 o 
  -4   0   6      780.42      752.76     22.93 o 
  -3   0   6      733.65      691.84     14.59 o 
  -2   0   6     4444.11     4430.39     50.28 o 
  -1   0   6     3502.15     3438.11     40.29 o 
   0   0   6     1108.22     1079.91     19.87 o 
   1   0   6      113.49      103.29      7.70 o 
   2   0   6     1506.37     1447.11     20.51 o 
   3   0   6     1011.14     1022.68     18.61 o 
   4   0   6      238.05      269.96     13.53 o 
   5   0   6     1426.46     1483.68     23.56 o 
   6   0   6     4513.79     4566.77     54.96 o 
   7   0   6      406.73      448.70     29.29 o 
   8   0   6       82.17       64.99     17.65 o 
   9   0   6       46.99       59.37     15.24 o 
  10   0   6       45.41       43.33     16.05 o 
  -8   1   6        2.29       17.65     20.86 o 
  -7   1   6        2.75      -11.23     15.24 o 
  -6   1   6      479.81      490.59     61.38 o 
  -5   1   6      155.35      160.13     13.25 o 
  -4   1   6     1517.49     1577.27     34.15 o 
  -3   1   6     2001.39     2065.39     29.25 o 
  -2   1   6      311.13      345.32     10.50 o 
  -1   1   6     5798.45     5969.52     63.76 o 
   0   1   6     4180.86     4243.74     47.49 o 
   1   1   6      217.56      207.80      7.09 o 
   2   1   6     3742.76     3753.66     41.54 o 
   3   1   6     8175.26     8308.68     84.29 o 
   4   1   6      680.16      580.36     12.82 o 
   5   1   6      305.68      317.91     10.30 o 
   6   1   6      724.89      756.45     16.64 o 
   7   1   6      386.80      423.80     13.68 o 
   8   1   6      662.45      690.03     30.49 o 
  10   1   6      121.31      142.02     20.06 o 
  -7   2   6      204.70      166.09     25.68 o 
  -5   2   6      121.77      138.81     16.05 o 
  -4   2   6        2.09      -10.43     10.43 o 
  -3   2   6      547.53      566.79     14.31 o 
  -2   2   6       53.79       48.53     12.04 o 
  -1   2   6     1094.84     1122.01     18.77 o 
   0   2   6       54.15       82.64      6.20 o 
   1   2   6       86.94       80.73      5.34 o 
   2   2   6       55.86       46.17      7.38 o 
   3   2   6     4178.91     4081.04     57.77 o 
   4   2   6     5202.42     5243.67     90.53 o 
   5   2   6       90.57       62.27      6.25 o 
   6   2   6        0.42        4.81      6.02 o 
   7   2   6       26.06       25.99      8.78 o 
   8   2   6      310.26      312.52     15.89 o 
   9   2   6      149.41      141.21     18.45 o 
  10   2   6      282.65      331.37     25.68 o 
  -6   3   6      124.86      117.95     25.68 o 
  -4   3   6       23.27       22.32      7.50 o 
  -3   3   6      145.98      159.01     10.06 o 
  -2   3   6      372.48      418.76     12.46 o 
  -1   3   6       15.53       18.88      7.65 o 
   0   3   6      664.53      736.40     14.81 o 
   1   3   6      612.59      565.48     11.55 o 
   2   3   6     3010.58     3037.97     45.67 o 
   3   3   6      249.74      229.28     11.35 o 
   4   3   6       24.41       21.26      8.42 o 
   5   3   6       53.47       31.72      7.38 o 
   6   3   6       74.06       87.34     24.47 o 
   7   3   6       61.34       53.21     16.45 o 
   8   3   6     1047.00     1163.92     28.65 o 
   9   3   6      480.47      488.11     20.46 o 
  -7   4   6      597.46      487.03     45.73 o 
  -6   4   6       79.44      115.54     27.28 o 
  -5   4   6        7.95       -4.01     18.45 o 
  -4   4   6      282.57      258.60     18.86 o 
  -3   4   6      235.33      220.48     10.68 o 
  -2   4   6     1632.22     1609.35     26.30 o 
  -1   4   6     1642.80     1677.96     25.84 o 
   0   4   6     1421.93     1422.14     22.38 o 
   1   4   6      523.55      505.55     11.79 o 
   2   4   6        5.00        3.10     11.63 o 
   3   4   6     1935.22     1925.79     38.51 o 
   4   4   6     3403.65     3459.67     52.48 o 
   5   4   6      237.85      246.33     12.48 o 
   6   4   6        2.49        8.95      7.31 o 
   7   4   6       28.43       16.75      8.78 o 
   8   4   6        1.26        4.84      9.02 o 
   9   4   6      133.83      141.51     13.11 o 
  10   4   6      383.60      470.98     30.49 o 
  -6   5   6      283.73      177.32     31.29 o 
  -5   5   6      131.76       98.69     24.07 o 
  -4   5   6      162.19      162.58     13.95 o 
  -3   5   6     2141.96     2132.79     43.73 o 
  -2   5   6      560.01      581.38     18.61 o 
  -1   5   6      208.85      213.32      9.88 o 
   0   5   6     2876.90     2804.77     36.87 o 
   1   5   6     2531.47     2414.72     31.94 o 
   2   5   6     1249.61     1169.85     24.96 o 
   3   5   6       16.26        9.82      7.07 o 
   4   5   6       25.89       24.13      7.07 o 
   5   5   6      205.70      208.14     12.19 o 
   6   5   6        6.90       -7.64      7.64 o 
   7   5   6      206.05      234.15     13.58 o 
   8   5   6     2029.07     2040.86     40.80 o 
   9   5   6      398.32      400.09     18.05 o 
  10   5   6       17.78       46.54     18.45 o 
  11   5   6       19.58       -4.81     19.26 o 
  -6   6   6       47.66       36.91     28.08 o 
  -5   6   6        6.44       15.42     12.61 o 
  -4   6   6      323.81      325.87     38.91 o 
  -3   6   6       43.55       58.89     11.72 o 
  -2   6   6     1318.48     1342.71     32.54 o 
  -1   6   6     3885.90     3914.17     49.70 o 
   0   6   6      250.11      246.80     10.42 o 
   1   6   6     5674.41     5665.67     63.45 o 
   2   6   6     2656.53     2606.78     50.95 o 
   3   6   6      244.27      239.24     12.19 o 
   4   6   6      285.77      274.84     13.05 o 
   5   6   6     1812.76     1795.57     35.46 o 
   6   6   6     1192.11     1241.91     63.39 o 
   7   6   6       93.31       72.43     12.84 o 
   8   6   6      411.46      445.27     27.28 o 
   9   6   6     1562.10     1525.28     52.96 o 
  10   6   6      922.50     1021.40     44.93 o 
  11   6   6        9.47      -18.45     18.45 o 
  -5   7   6       16.82       17.89     33.70 o 
  -4   7   6        2.64        5.39     11.55 o 
  -3   7   6       20.17       16.85     10.68 o 
  -2   7   6      345.74      392.91     19.07 o 
  -1   7   6      899.43      937.79     26.50 o 
   0   7   6      554.73      553.59     15.19 o 
   1   7   6       86.91       84.37      9.08 o 
   2   7   6     1704.22     1720.16     33.46 o 
   3   7   6      736.64      699.58     20.14 o 
   4   7   6      886.77      886.92     23.26 o 
   5   7   6     1975.57     1962.90     38.29 o 
   6   7   6      986.22      990.74     37.71 o 
   7   7   6     1683.78     1790.68     37.65 o 
   8   7   6     1127.33     1094.11     29.12 o 
   9   7   6      283.71      297.67     25.68 o 
  10   7   6      344.28      319.34     28.08 o 
  11   7   6      100.00       86.65     21.66 o 
  -4   8   6      310.18      290.41     28.08 o 
  -3   8   6      335.05      344.54     20.24 o 
  -2   8   6      384.22      390.75     19.85 o 
  -1   8   6      249.03      263.98     20.86 o 
   0   8   6      987.27      948.39     36.11 o 
   1   8   6      453.53      479.82     17.24 o 
   2   8   6      642.20      619.50     19.57 o 
   3   8   6     2405.62     2474.73     45.73 o 
   4   8   6      202.64      178.81     12.44 o 
   5   8   6      744.36      771.88     23.26 o 
   6   8   6     1517.02     1481.42     33.73 o 
   7   8   6      246.50      251.37     15.03 o 
   8   8   6      631.63      633.93     22.61 o 
   9   8   6       10.65        3.21     15.24 o 
  10   8   6      194.20      162.88     23.27 o 
  11   8   6      163.88      193.37     27.28 o 
  -4   9   6       17.98       29.69     18.45 o 
  -3   9   6       57.34       41.72     16.05 o 
  -2   9   6       64.91       50.55     15.24 o 
  -1   9   6      270.26      347.42     24.87 o 
   0   9   6       31.63       66.60     15.24 o 
   1   9   6       37.28       26.48     12.84 o 
   2   9   6       95.48       93.71     10.48 o 
   3   9   6        9.96       19.28     10.83 o 
   4   9   6        1.90        1.55     13.24 o 
   5   9   6      669.17      725.62     22.69 o 
   6   9   6     1638.14     1542.08     35.73 o 
   7   9   6        1.29       -5.40      9.35 o 
   8   9   6        1.59        2.41     13.64 o 
   9   9   6        2.08       -2.41     14.44 o 
  10   9   6      137.53      129.98     22.47 o 
  -3  10   6      634.86      628.25     37.71 o 
  -2  10   6       37.46       40.92     16.85 o 
  -1  10   6      165.72      179.73     21.66 o 
   0  10   6       29.82       36.11     14.44 o 
   1  10   6       40.47       51.35     14.44 o 
   2  10   6      614.74      680.40     32.90 o 
   3  10   6      727.32      691.61     22.41 o 
   4  10   6       91.72       92.36     11.35 o 
   5  10   6       17.01       10.43     14.44 o 
   6  10   6        7.09       13.08     10.48 o 
   7  10   6      368.59      384.10     24.47 o 
   8  10   6        0.47       -8.02     15.24 o 
   9  10   6        3.84       -4.81     15.24 o 
  10  10   6      127.56      142.02     22.47 o 
  -1  11   6      188.17      166.09     22.47 o 
   0  11   6      771.42      769.46     38.51 o 
   1  11   6      769.39      788.72     37.71 o 
   2  11   6        0.93        0.00     13.64 o 
   3  11   6      697.99      686.02     33.70 o 
   4  11   6     1330.19     1436.07     63.79 o 
   5  11   6      969.31      989.87     35.30 o 
   6  11   6      186.57      196.04     15.65 o 
   7  11   6      463.13      458.95     30.49 o 
   8  11   6      204.36      174.91     22.47 o 
   9  11   6       61.88       48.94     19.26 o 
   0  12   6      314.82      341.00     28.88 o 
   1  12   6      904.71      941.97     43.33 o 
   2  12   6      654.68      686.82     36.11 o 
   3  12   6       26.57        4.01     13.64 o 
   4  12   6      469.55      487.83     31.29 o 
   5  12   6      282.88      289.80     17.56 o 
   6  12   6        0.97       -1.58      9.92 o 
   7  12   6       91.59       93.88     19.26 o 
   8  12   6      204.90      238.30     25.68 o 
   9  12   6      767.33      859.32     45.73 o 
   2  13   6      562.26      631.46     36.91 o 
   3  13   6      120.68       91.47     19.26 o 
   4  13   6       64.67       65.79     18.45 o 
   5  13   6      398.07      417.23     30.49 o 
   6  13   6      150.25      155.66     22.47 o 
   7  13   6       76.74       85.05     20.06 o 
   8  13   6      427.91      444.51     34.50 o 
  -5 -11   7       69.11       32.09     21.66 o 
  -4 -11   7      275.21      262.37     28.88 o 
  -3 -11   7      159.80      152.45     23.27 o 
  -2 -11   7       12.17       35.30     17.65 o 
  -1 -11   7       72.34       77.03     21.66 o 
   0 -11   7      315.13      317.73     31.29 o 
   1 -11   7      558.22      569.67     39.32 o 
   2 -11   7      368.87      340.20     26.48 o 
  -6 -10   7      160.44      184.89     18.62 o 
  -5 -10   7      153.99      109.27     15.89 o 
  -4 -10   7      417.41      415.04     41.72 o 
  -3 -10   7      627.36      562.45     34.50 o 
  -2 -10   7      777.61      837.66     42.52 o 
  -1 -10   7      255.26      231.88     24.87 o 
   0 -10   7        9.78       -4.01     14.44 o 
   1 -10   7      225.38      180.53     24.87 o 
   2 -10   7      234.07      252.26     16.75 o 
   3 -10   7       97.43      104.37     14.40 o 
  -7  -9   7       19.44        7.21     14.84 o 
  -6  -9   7      314.88      321.84     21.27 o 
  -5  -9   7      509.72      437.75     22.41 o 
  -4  -9   7       67.65       66.75     13.05 o 
  -3  -9   7       96.95      101.54     13.05 o 
  -2  -9   7      538.19      495.86     31.29 o 
  -1  -9   7      351.70      361.06     27.28 o 
   0  -9   7      127.70      179.73     22.47 o 
   1  -9   7       12.28       19.51      8.87 o 
   2  -9   7      254.21      273.95     36.11 o 
   3  -9   7      215.88      237.29     26.48 o 
   4  -9   7        2.76       -4.61     12.04 o 
  -7  -8   7        1.55       -8.89     13.48 o 
  -6  -8   7       11.83        0.91     10.60 o 
  -5  -8   7      569.95      604.69     24.94 o 
  -4  -8   7      295.55      284.19     17.56 o 
  -3  -8   7      168.44      156.47     14.46 o 
  -2  -8   7        2.21        8.92     17.65 o 
  -1  -8   7      103.78      101.90     17.65 o 
   0  -8   7       36.81       29.69     14.44 o 
   1  -8   7       77.90       92.98     12.44 o 
   2  -8   7      265.07      244.32     15.04 o 
   3  -8   7      389.03      346.70     18.31 o 
   4  -8   7      196.45      187.07     15.61 o 
   5  -8   7        0.70        1.81     10.79 o 
  -8  -7   7       28.46       15.24     20.86 o 
  -7  -7   7       62.24       41.14     14.15 o 
  -6  -7   7      633.87      672.79     45.33 o 
  -5  -7   7      131.11      145.26     14.46 o 
  -4  -7   7        0.43       15.24     12.84 o 
  -3  -7   7       46.87       58.32     14.04 o 
  -2  -7   7       61.09       53.77     10.21 o 
  -1  -7   7       31.22       26.61     12.84 o 
   0  -7   7       31.91       31.40      8.10 o 
   1  -7   7      147.24      144.83     11.37 o 
   2  -7   7      479.25      488.63     18.85 o 
   3  -7   7       65.24       56.97     10.79 o 
   4  -7   7      533.73      542.55     22.36 o 
   5  -7   7      268.91      272.47     17.91 o 
   6  -7   7      265.65      233.93     18.85 o 
  -8  -6   7      169.81      183.01     19.00 o 
  -7  -6   7       30.17       27.09     13.32 o 
  -6  -6   7       24.88       54.03     33.30 o 
  -5  -6   7     1390.80     1342.23     35.69 o 
  -4  -6   7     1125.02     1161.76     33.30 o 
  -3  -6   7       18.28       13.40      9.35 o 
  -2  -6   7     1613.57     1672.42     35.94 o 
  -1  -6   7      714.56      729.95     21.71 o 
   0  -6   7      159.46      154.87     11.15 o 
   1  -6   7       16.09       10.83      7.38 o 
   2  -6   7     1073.52     1115.54     27.52 o 
   3  -6   7      656.43      709.94     22.72 o 
   4  -6   7      209.05      193.64     14.05 o 
   5  -6   7        8.00       20.62     10.97 o 
   6  -6   7      127.82      121.80     18.45 o 
   7  -6   7       26.62       10.54     21.66 o 
  -8  -5   7      598.63      588.82     28.30 o 
  -7  -5   7     1195.05     1252.65     68.20 o 
  -6  -5   7       60.22       77.06     13.05 o 
  -5  -5   7        8.66        5.43      9.92 o 
  -4  -5   7     1096.39     1134.07     30.32 o 
  -3  -5   7      816.22      832.30     24.67 o 
  -2  -5   7        1.18       -1.36      8.21 o 
  -1  -5   7     2095.69     2125.55     39.67 o 
   0  -5   7     1828.50     1883.87     27.72 o 
   1  -5   7      285.36      279.52     10.24 o 
   2  -5   7       83.68       88.16      9.35 o 
   3  -5   7      137.59      129.98     10.73 o 
   4  -5   7     1698.61     1720.39     37.24 o 
   5  -5   7      825.57      829.53     26.38 o 
   6  -5   7       60.18       59.51     12.84 o 
   7  -5   7       15.78       -5.37     13.64 o 
   8  -5   7      116.80      121.10     16.57 o 
  -8  -4   7      167.80      144.22     18.45 o 
  -7  -4   7      367.40      354.95     21.22 o 
  -6  -4   7      480.92      468.54     22.10 o 
  -5  -4   7      484.11      510.24     38.51 o 
  -4  -4   7        2.30        4.47      9.35 o 
  -3  -4   7     1964.99     2063.59     41.37 o 
  -2  -4   7      418.55      428.50     16.45 o 
  -1  -4   7      575.20      591.47     18.43 o 
   0  -4   7     2744.99     2877.84     47.05 o 
   1  -4   7     1320.01     1264.67     42.52 o 
   2  -4   7      861.41      881.28     17.34 o 
   3  -4   7       62.91       69.13      9.08 o 
   4  -4   7      123.69      126.52     11.54 o 
   5  -4   7      751.72      757.60     23.99 o 
   6  -4   7      137.31      134.90     13.48 o 
   7  -4   7      144.95      167.82     15.23 o 
   8  -4   7      681.53      749.83     64.99 o 
  -8  -3   7       93.69      112.55     17.13 o 
  -7  -3   7       27.15       32.18     12.76 o 
  -6  -3   7        3.13        9.09     11.05 o 
  -5  -3   7       43.98       27.15     10.48 o 
  -4  -3   7       46.39       26.06     21.26 o 
  -3  -3   7     1628.86     1713.83     36.26 o 
  -2  -3   7     1565.58     1505.87     83.04 o 
  -1  -3   7      415.97      414.48     11.21 o 
   0  -3   7        9.31        8.16      5.16 o 
   1  -3   7      306.69      269.18     11.63 o 
   2  -3   7      739.75      740.39     34.94 o 
   3  -3   7      128.08      141.41      8.17 o 
   4  -3   7       72.10      114.74     14.44 o 
   5  -3   7      517.34      496.69     30.09 o 
   6  -3   7      525.17      560.16     27.28 o 
   7  -3   7      132.88      114.05     13.30 o 
   8  -3   7      552.77      550.51     24.08 o 
   9  -3   7     1365.59     1430.60     52.96 o 
  -8  -2   7      139.45      124.24     20.06 o 
  -7  -2   7        3.40        9.23     11.35 o 
  -6  -2   7       31.58       37.71     11.91 o 
  -5  -2   7        3.80       17.81     18.86 o 
  -4  -2   7       32.57       26.48      9.35 o 
  -3  -2   7       11.32       12.12      8.21 o 
  -2  -2   7      362.20      387.07     25.27 o 
  -1  -2   7     2075.98     2029.60     28.30 o 
   0  -2   7      106.84       90.79     11.00 o 
   1  -2   7       70.03       77.17      6.25 o 
   2  -2   7       16.42       17.12      5.43 o 
   3  -2   7       54.76       49.01      6.13 o 
   4  -2   7      143.82      150.26      8.31 o 
   5  -2   7      142.89      131.36     11.05 o 
   6  -2   7     2039.96     2009.10     60.98 o 
   7  -2   7       94.62       96.82     12.53 o 
   8  -2   7      614.25      627.40     24.44 o 
   9  -2   7        2.81        4.81     14.44 o 
  -8  -1   7       95.13      104.39     28.48 o 
  -7  -1   7      143.45      144.57     15.76 o 
  -6  -1   7      389.72      424.01     20.90 o 
  -5  -1   7        6.25       14.97      9.82 o 
  -4  -1   7      458.42      452.74     18.70 o 
  -3  -1   7     2093.34     2087.42     40.54 o 
  -2  -1   7      305.61      317.09     10.37 o 
  -1  -1   7      651.65      663.26     14.37 o 
   0  -1   7      922.49      900.69     16.47 o 
   1  -1   7       98.36      135.64     10.39 o 
   2  -1   7     1242.68     1309.72     20.91 o 
   3  -1   7      121.63      135.52      7.19 o 
   4  -1   7      136.11      122.83     14.55 o 
   5  -1   7      559.04      596.37     14.85 o 
   6  -1   7       59.67       57.39      9.64 o 
   7  -1   7     1211.77     1300.62     49.75 o 
   8  -1   7       41.82       27.28     14.44 o 
   9  -1   7       51.49       80.24     16.85 o 
  10  -1   7       31.06       13.64     16.85 o 
  -8   0   7       78.99       83.45     24.07 o 
  -7   0   7        5.53        9.97     18.86 o 
  -6   0   7      764.16      805.82     27.64 o 
  -5   0   7     1283.03     1281.85     33.34 o 
  -4   0   7      405.78      380.72     17.30 o 
  -3   0   7       22.47        6.82     10.83 o 
  -2   0   7     2887.41     2891.67     37.23 o 
  -1   0   7     1816.67     1854.86     26.76 o 
   0   0   7      542.59      525.64     13.64 o 
   1   0   7       10.93       11.26      4.75 o 
   2   0   7        4.66        6.68      7.31 o 
   3   0   7     3014.62     3187.97     38.84 o 
   4   0   7       78.20       84.32      6.82 o 
   5   0   7      723.91      747.31     16.16 o 
   6   0   7     1700.72     1730.41     28.16 o 
   7   0   7        6.80       12.04     12.04 o 
   8   0   7      673.74      683.61     32.09 o 
   9   0   7        2.51       -1.60     14.44 o 
  10   0   7       90.35      148.44     20.86 o 
  -7   1   7      133.35      106.71     22.47 o 
  -6   1   7      146.92      149.05     20.86 o 
  -5   1   7      827.06      867.41     27.07 o 
  -4   1   7     2613.33     2706.94     50.34 o 
  -3   1   7      611.89      582.27     23.67 o 
  -2   1   7       12.10        5.69      5.66 o 
  -1   1   7     2356.11     2317.49     33.41 o 
   0   1   7      558.11      607.53     13.14 o 
   1   1   7       23.61       30.51      5.16 o 
   2   1   7     1434.36     1376.46     25.44 o 
   3   1   7     5705.30     5565.98     60.26 o 
   4   1   7     1837.45     1751.86     25.44 o 
   5   1   7       39.72       28.83      7.88 o 
   6   1   7      143.15      147.58     26.88 o 
   7   1   7      825.12      808.66     24.87 o 
   8   1   7     1345.28     1433.81     47.34 o 
   9   1   7        7.10       -4.01     12.04 o 
  10   1   7       82.25       72.21     18.45 o 
  -7   2   7      325.22      348.22     32.90 o 
  -6   2   7      446.36      417.23     32.09 o 
  -5   2   7       52.66       50.26     10.97 o 
  -4   2   7     3133.50     3128.26     55.71 o 
  -3   2   7      449.34      453.28     13.64 o 
  -2   2   7        2.75        6.17      5.70 o 
  -1   2   7      467.22      497.26     12.56 o 
   0   2   7     1746.91     1619.06     23.85 o 
   1   2   7     2467.21     2419.74     30.82 o 
   2   2   7      174.98      191.18      9.97 o 
   3   2   7     3050.96     3011.74     47.09 o 
   4   2   7     1323.80     1275.57     57.77 o 
   5   2   7     1782.94     1815.57     34.59 o 
   6   2   7       73.35       68.10     10.83 o 
   7   2   7       49.80       59.12      9.64 o 
   8   2   7     1247.53     1234.73     29.78 o 
   9   2   7      122.33      142.82     18.45 o 
  -7   3   7       57.13       69.00     24.87 o 
  -6   3   7      291.15      283.23     28.08 o 
  -4   3   7      456.65      421.24     24.07 o 
  -3   3   7      338.15      316.87     21.57 o 
  -2   3   7       59.49       54.28      8.45 o 
  -1   3   7      110.81      117.29      9.35 o 
   0   3   7      385.85      349.80     10.57 o 
   1   3   7     1814.47     1633.91     23.26 o 
   2   3   7     3438.27     3458.04     52.48 o 
   3   3   7     1425.84     1497.88     29.78 o 
   4   3   7      410.75      392.38     14.75 o 
   5   3   7      809.74      810.92     21.84 o 
   6   3   7        9.16       13.97     13.64 o 
   7   3   7      389.89      383.94     28.48 o 
   8   3   7      248.47      246.27     14.46 o 
   9   3   7      682.94      721.51     23.54 o 
  10   3   7      286.70      285.64     24.07 o 
  -6   4   7      463.64      483.82     42.52 o 
  -4   4   7      456.84      460.55     36.11 o 
  -3   4   7      382.23      399.06     14.19 o 
  -2   4   7        5.94       12.75      7.14 o 
  -1   4   7      224.71      187.78      9.78 o 
   0   4   7       46.09       38.20      6.75 o 
   1   4   7       16.56       20.80      7.07 o 
   2   4   7      169.78      118.06      9.92 o 
   3   4   7      177.18      182.67     23.27 o 
   4   4   7       81.60       81.84      9.35 o 
   5   4   7      260.83      282.54     16.05 o 
   6   4   7        8.62       12.44      8.51 o 
   7   4   7       97.89       93.88     10.73 o 
   8   4   7      480.01      489.82     24.07 o 
   9   4   7      324.03      300.56     17.02 o 
  10   4   7     1263.08     1442.64     51.35 o 
  -6   5   7      164.38       87.46     30.49 o 
  -5   5   7      246.86      255.95     32.90 o 
  -4   5   7      251.55      297.14     46.14 o 
  -3   5   7      597.37      592.33     22.17 o 
  -2   5   7        0.76        2.23     12.06 o 
  -1   5   7        4.21        6.32      6.59 o 
   0   5   7     1843.16     1854.83     35.16 o 
   1   5   7     1915.95     1936.97     35.74 o 
   2   5   7     1644.54     1704.17     36.11 o 
   3   5   7      134.43      137.73     10.48 o 
   4   5   7      421.23      441.67     16.73 o 
   5   5   7      109.18      140.07     11.35 o 
   6   5   7      717.02      669.50     21.27 o 
   7   5   7      196.53      219.64     22.06 o 
   8   5   7      687.91      645.06     22.41 o 
   9   5   7        1.24       12.25     10.73 o 
  10   5   7        6.46        8.83     16.85 o 
  11   5   7       28.61       19.26     20.06 o 
  -4   6   7        6.90       -6.71     11.28 o 
  -3   6   7     1871.25     1934.62     66.19 o 
  -2   6   7     1673.00     1830.18     52.96 o 
  -1   6   7      181.21      173.00     23.27 o 
   0   6   7       69.51       78.04      9.64 o 
   1   6   7      455.50      497.67     17.30 o 
   2   6   7      760.08      682.29     20.14 o 
   3   6   7        7.82       12.96      7.64 o 
   4   6   7      185.82      202.24     12.48 o 
   5   6   7     1456.56     1465.49     32.05 o 
   6   6   7      471.55      508.69     18.72 o 
   7   6   7      218.29      189.02     13.62 o 
   8   6   7        4.90       17.51      9.60 o 
   9   6   7     1237.15     1150.72     31.14 o 
  10   6   7      282.52      265.58     25.68 o 
  11   6   7      211.56      253.54     28.08 o 
  -5   7   7      605.83      555.23     45.73 o 
  -4   7   7      628.06      623.29     55.76 o 
  -3   7   7        8.30       -4.81     12.84 o 
  -2   7   7     1762.04     1864.68     55.36 o 
  -1   7   7     1960.46     2018.73     56.97 o 
   0   7   7      905.64      888.55     23.81 o 
   1   7   7       20.33       24.61      8.78 o 
   2   7   7     1506.56     1501.63     32.05 o 
   3   7   7       52.70       59.84     17.65 o 
   4   7   7      719.25      735.60     27.68 o 
   5   7   7       94.45      100.62     11.05 o 
   6   7   7     1983.59     1991.06     40.27 o 
   7   7   7     2224.73     2129.22     43.11 o 
   8   7   7      238.19      206.38     14.96 o 
   9   7   7      199.53      186.29     14.72 o 
  10   7   7      206.58      234.29     24.87 o 
  11   7   7      163.91      178.12     25.68 o 
  -4   8   7      335.26      371.49     29.69 o 
  -3   8   7       50.66       36.11     16.05 o 
  -2   8   7        4.35      -10.43     13.64 o 
  -1   8   7      363.41      404.39     25.68 o 
   0   8   7       35.63       36.11     14.44 o 
   1   8   7      169.08      152.97     12.19 o 
   2   8   7      172.21      184.21     15.24 o 
   3   8   7      384.26      421.34     21.26 o 
   4   8   7     1125.98     1145.37     28.93 o 
   5   8   7     1517.81     1461.27     33.47 o 
   6   8   7     1066.64     1063.88     28.65 o 
   7   8   7      866.59      873.03     26.34 o 
   8   8   7      651.67      662.22     23.81 o 
   9   8   7       17.83       22.47     16.05 o 
  10   8   7      158.46      178.12     24.07 o 
  11   8   7      607.48      625.04     40.12 o 
  -3   9   7       38.13       26.48     16.85 o 
  -2   9   7      149.76      170.90     21.66 o 
  -1   9   7       27.80       34.50     15.24 o 
   0   9   7      231.73      230.28     21.66 o 
   1   9   7       17.86       22.47     12.84 o 
   2   9   7       92.66       69.60     10.48 o 
   3   9   7     1079.42     1066.25     28.05 o 
   4   9   7     1225.11     1309.04     32.05 o 
   5   9   7      898.24      928.77     27.23 o 
   6   9   7       61.61       78.84     16.05 o 
   7   9   7       68.26       52.35     20.06 o 
   8   9   7       78.16       76.52     12.44 o 
   9   9   7        6.50        9.63     14.44 o 
  10   9   7      137.11      132.39     23.27 o 
  -2  10   7      176.73      178.12     23.27 o 
  -1  10   7        1.95       12.04     15.24 o 
   0  10   7       41.98       41.72     16.05 o 
   1  10   7       20.78        0.00     12.84 o 
   2  10   7       93.84      109.12     17.65 o 
   3  10   7     1060.40     1033.11     28.61 o 
   4  10   7      435.14      417.83     20.46 o 
   5  10   7       10.40        8.02     10.43 o 
   6  10   7      196.88      178.94     16.05 o 
   7  10   7        1.14       -4.52      9.92 o 
   8  10   7      404.60      388.34     28.88 o 
   9  10   7       85.20       52.15     16.85 o 
  10  10   7       26.92       61.78     20.86 o 
  -1  11   7      816.85      835.25     42.52 o 
   0  11   7      124.65      127.57     20.86 o 
   1  11   7       31.34       33.70     16.05 o 
   2  11   7       13.92        7.22     14.44 o 
   3  11   7       69.36       72.21     16.85 o 
   4  11   7      716.32      729.12     24.67 o 
   5  11   7      157.09      154.47     14.18 o 
   6  11   7      194.73      201.74     19.26 o 
   7  11   7       21.52        9.23     10.78 o 
   8  11   7        6.39       22.47     16.05 o 
   9  11   7       27.04       44.93     20.86 o 
   1  12   7     1078.43     1176.26     49.75 o 
   2  12   7      424.59      487.03     32.09 o 
   3  12   7       14.79       27.28     16.85 o 
   4  12   7      141.52       91.47     18.45 o 
   5  12   7      139.99      162.22     15.03 o 
   6  12   7        1.99        5.24     10.73 o 
   7  12   7      182.61      182.69     16.73 o 
   8  12   7      378.59      361.06     30.49 o 
   3  13   7       19.91       28.08     18.45 o 
   4  13   7       49.11       64.99     19.26 o 
   5  13   7      181.56      202.19     24.87 o 
   6  13   7      192.69      158.06     23.27 o 
   7  13   7        8.78       22.47     18.45 o 
  -3 -11   8       76.04       52.96     21.66 o 
  -2 -11   8       43.90       13.64     18.45 o 
  -1 -11   8       32.24       22.47     20.86 o 
   0 -11   8      401.47      385.93     34.50 o 
  -5 -10   8      124.41      127.86     17.56 o 
  -4 -10   8        8.16       16.97     13.32 o 
  -3 -10   8      473.12      454.13     32.90 o 
  -2 -10   8      647.74      610.59     37.71 o 
  -1 -10   8      274.53      211.82     24.07 o 
   0 -10   8      131.72       99.49     20.86 o 
   1 -10   8      110.07       78.63     20.86 o 
   2 -10   8      169.52      161.27     25.68 o 
   3 -10   8       46.08       50.55     16.85 o 
  -6  -9   8      195.92      216.07     24.47 o 
  -5  -9   8      374.59      435.79     22.97 o 
  -4  -9   8       53.78       52.07     13.32 o 
  -3  -9   8      186.66      160.91     15.59 o 
  -2  -9   8      480.84      460.55     31.29 o 
  -1  -9   8     1243.73     1216.37     49.75 o 
   0  -9   8      193.38      140.41     21.66 o 
   1  -9   8        4.16       -2.41     15.24 o 
   2  -9   8      192.10      203.31     15.04 o 
   3  -9   8       55.21       26.59     11.55 o 
   4  -9   8        1.04       -0.35     12.47 o 
  -6  -8   8       84.14       96.34     15.32 o 
  -5  -8   8      305.73      308.76     22.87 o 
  -4  -8   8      624.80      581.26     24.87 o 
  -3  -8   8      212.38      225.30     15.86 o 
  -2  -8   8        3.99        4.88     11.63 o 
  -1  -8   8      310.00      289.65     24.07 o 
   0  -8   8      274.39      225.46     23.27 o 
   1  -8   8        6.96        8.02     14.44 o 
   2  -8   8      597.02      649.86     28.08 o 
   3  -8   8     1044.79     1075.90     51.75 o 
   4  -8   8      476.57      478.87     22.56 o 
   5  -8   8       76.68       63.07     14.06 o 
  -7  -7   8       88.06       80.94     16.34 o 
  -6  -7   8       61.67       68.24     14.46 o 
  -5  -7   8        0.71       11.88     11.54 o 
  -4  -7   8       99.05      109.08     13.89 o 
  -3  -7   8       16.04        6.63     11.63 o 
  -2  -7   8      300.22      272.74     30.89 o 
  -1  -7   8      110.85       95.62     11.62 o 
   0  -7   8      353.13      349.83     24.87 o 
   1  -7   8      366.20      364.96     16.39 o 
   2  -7   8       94.36       78.92     20.86 o 
   3  -7   8     1082.49     1100.33     30.39 o 
   4  -7   8      421.77      411.48     20.21 o 
   5  -7   8      232.53      216.48     31.69 o 
   6  -7   8      114.43       93.12     15.61 o 
  -7  -6   8        6.65       -0.27     13.32 o 
  -6  -6   8      111.19      127.02     18.86 o 
  -5  -6   8      174.76      165.17     15.29 o 
  -4  -6   8      103.23       98.57     16.85 o 
  -3  -6   8      173.32      163.64     13.89 o 
  -2  -6   8      533.94      537.73     52.15 o 
  -1  -6   8     1792.49     1874.73     60.98 o 
   0  -6   8      253.47      248.11     13.82 o 
   1  -6   8      318.82      307.56     14.62 o 
   2  -6   8      403.18      457.04     17.70 o 
   3  -6   8      171.84      167.35     13.25 o 
   4  -6   8       16.26       27.19     10.02 o 
   5  -6   8        2.53        0.08     10.60 o 
   6  -6   8        1.90        8.22     10.97 o 
   7  -6   8      128.81      115.83     15.23 o 
  -7  -5   8     1087.69     1101.09     36.19 o 
  -6  -5   8      286.46      267.52     31.29 o 
  -5  -5   8      448.17      431.54     61.78 o 
  -4  -5   8      886.44      914.35     28.35 o 
  -3  -5   8      347.79      334.75     16.73 o 
  -2  -5   8        5.71       -0.11      8.45 o 
  -1  -5   8      791.08      777.97     22.67 o 
   0  -5   8      153.21      170.25      8.85 o 
   1  -5   8      284.59      299.84     13.37 o 
   2  -5   8        0.45        2.26      7.88 o 
   3  -5   8      185.11      204.25     17.25 o 
   4  -5   8     1106.10     1161.01     30.16 o 
   5  -5   8        2.98       19.53      9.82 o 
   6  -5   8       85.02       81.07     13.24 o 
   7  -5   8       29.15        9.59     11.75 o 
   8  -5   8       62.17       54.56     24.87 o 
  -8  -4   8      315.49      262.37     30.49 o 
  -7  -4   8      493.41      514.43     24.94 o 
  -6  -4   8      508.94      549.72     24.67 o 
  -5  -4   8        6.45        3.48     10.17 o 
  -4  -4   8      205.73      238.10     30.49 o 
  -3  -4   8      505.85      537.28     25.68 o 
  -2  -4   8      274.80      272.61     14.75 o 
  -1  -4   8        1.47        2.85      7.52 o 
   0  -4   8      625.08      615.28     14.98 o 
   1  -4   8     2262.78     2290.91     32.50 o 
   2  -4   8     1182.67     1245.35     45.73 o 
   3  -4   8      624.57      615.28     19.83 o 
   4  -4   8       21.50       13.14     10.43 o 
   5  -4   8     1552.96     1559.24     36.43 o 
   6  -4   8       63.63       71.23     11.95 o 
   7  -4   8      165.17      162.88     26.88 o 
   8  -4   8      358.69      324.95     27.28 o 
  -8  -3   8       49.90       30.49     24.07 o 
  -7  -3   8        9.46       12.84     24.87 o 
  -6  -3   8      124.61      117.36     14.46 o 
  -5  -3   8       97.32      102.95     13.58 o 
  -4  -3   8       48.35       41.62     15.65 o 
  -3  -3   8     1038.74     1114.53     29.21 o 
  -2  -3   8     3537.37     3628.64     59.56 o 
  -1  -3   8     1374.26     1372.51     56.97 o 
   0  -3   8        8.44        1.54     11.33 o 
   1  -3   8      925.82      945.30     18.52 o 
   2  -3   8     1516.99     1591.74     25.30 o 
   3  -3   8      968.94      977.13     19.28 o 
   4  -3   8       64.26       77.56      9.60 o 
   5  -3   8      284.31      296.07     23.27 o 
   6  -3   8     1498.58     1486.41     86.25 o 
   7  -3   8       12.37       21.34     10.39 o 
   8  -3   8       50.07       54.56     16.05 o 
   9  -3   8      872.00      949.99     44.13 o 
  -8  -2   8       57.60       63.39     24.07 o 
  -7  -2   8       86.03       62.48     14.39 o 
  -6  -2   8       19.15       19.52     12.19 o 
  -5  -2   8      137.59      134.56     13.89 o 
  -4  -2   8       61.52       66.49     14.84 o 
  -3  -2   8        0.95        2.19      9.23 o 
  -2  -2   8       16.11       21.25      8.67 o 
  -1  -2   8      588.28      569.05     14.04 o 
   0  -2   8     1162.20     1134.70     20.31 o 
   1  -2   8       91.92       82.40     14.05 o 
   2  -2   8      286.55      276.59     10.12 o 
   3  -2   8      600.33      644.94     15.10 o 
   4  -2   8       37.26       40.08      6.72 o 
   5  -2   8      437.10      456.74     19.26 o 
   7  -2   8      824.64      872.16     36.91 o 
   8  -2   8      225.14      272.00     23.27 o 
   9  -2   8       36.24       33.70     17.65 o 
  -7  -1   8       42.28       57.90     13.32 o 
  -6  -1   8       51.86       32.04     14.84 o 
  -5  -1   8       92.58       91.33     12.84 o 
  -4  -1   8      287.63      256.88     28.08 o 
  -3  -1   8      218.45      232.51     16.05 o 
  -2  -1   8      586.86      581.41     25.68 o 
  -1  -1   8      254.79      241.40      9.75 o 
   0  -1   8      157.51      160.10      8.79 o 
   1  -1   8       57.69       62.62      7.76 o 
   2  -1   8        0.53        8.88      5.16 o 
   3  -1   8     1515.61     1550.07     24.16 o 
   4  -1   8      474.82      473.34     13.02 o 
   5  -1   8      480.86      510.71     17.48 o 
   6  -1   8      830.06      913.88     36.91 o 
   7  -1   8      797.78      855.31     36.11 o 
   8  -1   8       24.09       24.07     14.44 o 
   9  -1   8        2.13        9.63     16.05 o 
  10  -1   8        0.38        8.83     17.65 o 
  -7   0   8       26.42       43.08     15.65 o 
  -6   0   8      145.61      160.79     17.65 o 
  -5   0   8      515.21      550.62     22.93 o 
  -4   0   8      863.59      846.41     26.02 o 
  -3   0   8       13.22       19.96     10.03 o 
  -2   0   8      658.74      685.96     20.97 o 
  -1   0   8      126.07       98.74      7.50 o 
   0   0   8      416.68      435.21     11.97 o 
   1   0   8      187.87      187.40      8.38 o 
   2   0   8      893.28      916.62     16.65 o 
   3   0   8      215.55      201.32     16.25 o 
   4   0   8     1337.20     1420.90     29.68 o 
   5   0   8      859.51      837.91     22.36 o 
   6   0   8      600.22      632.61     19.99 o 
   7   0   8       38.08       18.45     14.44 o 
   8   0   8      191.84      176.52     20.06 o 
  10   0   8       10.84       11.23     16.85 o 
  -7   1   8      161.96      166.89     27.28 o 
  -6   1   8        3.11        7.83     13.64 o 
  -5   1   8     2348.14     2259.72     47.98 o 
  -4   1   8     1847.10     1900.54     68.20 o 
  -3   1   8      991.34     1045.66     27.78 o 
  -2   1   8       18.55       24.17      6.86 o 
  -1   1   8      591.41      615.87     19.59 o 
   0   1   8        4.78       11.35      8.48 o 
   1   1   8      384.80      436.29     11.18 o 
   2   1   8      386.21      373.10     14.75 o 
   3   1   8     1043.11      976.79     23.54 o 
   4   1   8     1058.13     1023.74     38.51 o 
   5   1   8      928.17      929.62     33.70 o 
   6   1   8      143.77      152.14     12.11 o 
   7   1   8      897.23      975.43     26.02 o 
   8   1   8       20.64        9.63     12.84 o 
   9   1   8      124.47      129.98     19.26 o 
  10   1   8        9.65       15.24     16.85 o 
  -7   2   8      645.82      631.46     44.13 o 
  -6   2   8      165.62      178.93     25.68 o 
  -5   2   8       41.22       38.03     11.30 o 
  -4   2   8     2152.58     2238.39     88.26 o 
  -3   2   8        5.63        4.40      8.78 o 
  -2   2   8      539.40      545.83     14.91 o 
  -1   2   8      662.26      718.33     31.72 o 
   0   2   8     1980.32     1949.80     28.45 o 
   1   2   8     2504.71     2445.01     67.80 o 
   2   2   8        9.78       11.68      7.64 o 
   3   2   8      511.45      490.70     17.02 o 
   4   2   8     2308.34     2250.09     40.56 o 
   5   2   8     2314.29     2294.56     50.95 o 
   6   2   8      369.37      356.94     24.07 o 
   7   2   8      206.62      178.15     13.32 o 
   8   2   8      540.24      500.68     39.72 o 
   9   2   8        2.30        0.00     13.64 o 
  10   2   8      253.45      236.70     22.47 o 
  11   2   8      347.80      324.95     30.49 o 
  -6   3   8      133.22      138.81     24.07 o 
  -5   3   8       11.30       12.84     16.05 o 
  -4   3   8        0.10        1.34      9.35 o 
  -3   3   8       13.32       13.23     20.86 o 
  -2   3   8      270.75      305.20     13.17 o 
  -1   3   8       65.57       53.48      8.63 o 
   0   3   8     1701.67     1735.24     33.42 o 
   1   3   8     2970.62     2982.36     48.45 o 
   2   3   8     1901.68     1860.43     51.35 o 
   3   3   8       13.95       13.34      8.02 o 
   4   3   8      314.33      314.87     14.46 o 
   5   3   8      987.12      978.02     34.10 o 
   6   3   8      454.12      461.33     18.13 o 
   7   3   8       19.48       16.92     10.83 o 
   8   3   8     1958.05     1873.21     39.43 o 
   9   3   8     1926.56     1958.94     41.67 o 
  10   3   8      155.01      168.50     21.66 o 
  -6   4   8        2.56       15.24     21.66 o 
  -3   4   8      174.89      169.70     12.76 o 
  -2   4   8      145.16      147.70     11.87 o 
  -1   4   8      600.92      642.31     19.83 o 
   0   4   8     1191.81     1156.57     26.91 o 
   1   4   8      216.72      220.57     12.76 o 
   2   4   8      837.70      810.58     22.13 o 
   3   4   8      853.85      850.50     31.69 o 
   4   4   8       22.73        9.03      7.64 o 
   5   4   8      198.52      215.33     13.62 o 
   6   4   8     1017.94      933.28     25.53 o 
   7   4   8       67.40       65.14     10.73 o 
   8   4   8      517.67      520.52     41.32 o 
   9   4   8     1298.57     1373.58     34.04 o 
  10   4   8     1328.03     1409.55     36.02 o 
  -5   5   8       23.56       12.04     23.27 o 
  -4   5   8        2.17       -4.81     20.86 o 
  -3   5   8       11.69        9.06     12.84 o 
  -2   5   8        5.11       -1.60      8.51 o 
  -1   5   8       11.46       12.84     10.43 o 
   0   5   8      566.14      589.53     19.57 o 
   1   5   8     1053.51     1063.25     26.08 o 
   2   5   8      389.07      386.34     15.89 o 
   3   5   8      103.04       95.34     10.21 o 
   4   5   8      174.14      179.76     12.48 o 
   5   5   8      497.88      508.23     19.00 o 
   6   5   8      273.05      246.23     14.46 o 
   7   5   8      281.66      302.84     15.59 o 
   8   5   8      966.97      847.80     26.10 o 
   9   5   8       56.07       50.17     11.62 o 
  10   5   8      167.11      167.28     15.59 o 
  11   5   8        2.66       -2.41     18.45 o 
  -3   6   8      365.29      357.85     24.87 o 
  -2   6   8     1077.24     1108.86     40.92 o 
  -1   6   8     1643.40     1617.97     34.61 o 
   0   6   8       50.95       36.45      9.35 o 
   1   6   8      171.58      169.28     16.05 o 
   2   6   8      301.63      332.52     15.29 o 
   3   6   8      791.54      786.18     52.96 o 
   4   6   8      392.09      378.36     16.73 o 
   5   6   8     1585.37     1625.55     35.46 o 
   6   6   8       46.05       54.86     10.21 o 
   7   6   8       44.65       44.14     10.21 o 
   8   6   8      645.07      628.68     22.67 o 
   9   6   8      472.85      447.37     20.40 o 
  10   6   8        5.27      -16.05     16.05 o 
  11   6   8       24.63        7.22     20.06 o 
  -3   7   8       17.16       32.09     16.05 o 
  -2   7   8      745.40      735.76     34.50 o 
  -1   7   8     1281.15     1197.12     43.33 o 
   0   7   8      288.88      344.33     21.26 o 
   1   7   8       22.09       18.76      8.78 o 
   2   7   8      420.67      413.31     17.30 o 
   3   7   8      104.35      112.11     11.62 o 
   4   7   8      267.33      284.05     15.32 o 
   5   7   8       16.74       25.49      9.60 o 
   6   7   8     3410.49     3393.11     58.43 o 
   7   7   8     1588.73     1605.87     36.88 o 
   8   7   8      278.61      292.79     17.30 o 
   9   7   8      126.38      135.32     16.85 o 
  10   7   8       63.80       63.39     19.26 o 
  11   7   8        8.91       -3.21     19.26 o 
  -3   8   8      460.63      444.51     30.49 o 
  -2   8   8      118.88      110.73     20.06 o 
  -1   8   8      582.86      613.80     32.90 o 
   0   8   8      594.35      590.53     31.29 o 
   1   8   8       21.06        8.36      8.78 o 
   2   8   8      832.86      893.77     25.81 o 
   3   8   8     1778.29     1796.99     38.29 o 
   4   8   8     1729.13     1723.91     37.73 o 
   5   8   8      126.90      136.23     14.04 o 
   6   8   8      107.95       98.88     12.19 o 
   7   8   8      783.84      799.58     26.10 o 
   8   8   8      462.26      446.98     20.40 o 
   9   8   8      311.25      259.35     17.30 o 
  10   8   8      194.76      174.91     23.27 o 
  -3   9   8        9.67       28.08     20.06 o 
  -2   9   8       97.83      132.39     21.66 o 
  -1   9   8        1.18        8.02     15.24 o 
   0   9   8       99.05      131.59     19.26 o 
   1   9   8      226.23      227.07     21.66 o 
   2   9   8       91.29      102.80     23.27 o 
   3   9   8      481.92      452.45     19.57 o 
   4   9   8      988.91     1016.90     28.61 o 
   5   9   8      751.78      749.72     25.24 o 
   6   9   8      272.13      304.79     17.30 o 
   7   9   8      127.97      120.32     13.32 o 
   8   9   8      746.17      662.01     24.94 o 
   9   9   8       31.01        5.62     15.24 o 
  10   9   8      192.82      221.45     27.28 o 
  -2  10   8        1.80      -12.84     18.45 o 
  -1  10   8      145.72      154.85     22.47 o 
   0  10   8       77.42       69.00     18.45 o 
   1  10   8      482.47      503.88     31.29 o 
   2  10   8      287.41      302.49     25.68 o 
   3  10   8      173.29      201.30     24.87 o 
   4  10   8        1.59        8.83      9.60 o 
   5  10   8       94.52      104.17     13.05 o 
   6  10   8       26.56       15.62     10.73 o 
   7  10   8       98.98      109.98     13.89 o 
   8  10   8       99.05       86.83     12.76 o 
   9  10   8      389.17      410.00     31.29 o 
   0  11   8       13.09       11.23     18.45 o 
   1  11   8      179.89      161.27     22.47 o 
   2  11   8        0.57       16.05     14.44 o 
   3  11   8      238.35      292.06     26.48 o 
   4  11   8      383.28      398.99     34.10 o 
   5  11   8        5.24       -6.59     10.48 o 
   6  11   8       91.61       97.33     13.58 o 
   7  11   8       42.91       34.35     18.45 o 
   8  11   8       86.16       97.19     27.28 o 
   9  11   8      334.31      317.73     29.69 o 
   2  12   8      338.98      332.18     30.49 o 
   3  12   8      383.22      360.26     29.69 o 
   4  12   8       78.60       64.99     19.26 o 
   5  12   8       91.68       79.26     15.65 o 
   6  12   8      141.55      151.98     15.76 o 
   7  12   8       70.98       81.49     14.18 o 
   8  12   8      193.93      185.34     24.87 o 
   4  13   8       10.05       32.90     20.06 o 
   5  13   8      815.09      901.85     45.73 o 
   6  13   8       55.34       44.93     20.86 o 
   7  13   8       69.03       56.17     21.66 o 
  -4 -10   9        2.74       -4.01     19.26 o 
  -3 -10   9      262.69      270.39     28.88 o 
  -2 -10   9      149.67      166.89     25.68 o 
  -1 -10   9      140.80      121.96     23.27 o 
   0 -10   9      120.50      122.76     23.27 o 
   1 -10   9       18.28       35.30     22.47 o 
   2 -10   9        1.52       -0.80     20.06 o 
  -5  -9   9      841.12      870.83     32.85 o 
  -4  -9   9       40.37       63.66     14.46 o 
  -3  -9   9        0.31        1.22     11.87 o 
  -2  -9   9      589.87      633.86     37.71 o 
  -1  -9   9      214.00      242.31     25.68 o 
   0  -9   9       24.45       69.00     18.45 o 
   1  -9   9      151.98      142.02     21.66 o 
   2  -9   9      186.40      234.29     26.48 o 
   3  -9   9      190.89      181.88     16.16 o 
  -6  -8   9        5.29       -8.56     17.25 o 
  -5  -8   9      406.37      419.52     22.97 o 
  -4  -8   9     1348.85     1432.21     53.76 o 
  -3  -8   9       52.94       92.84     26.08 o 
  -2  -8   9      378.91      340.50     29.29 o 
  -1  -8   9      281.57      267.99     25.68 o 
   0  -8   9      200.99      193.37     22.47 o 
   1  -8   9       24.40       36.11     16.05 o 
   2  -8   9      238.47      230.28     16.19 o 
   3  -8   9      542.12      582.33     23.51 o 
   4  -8   9      520.20      587.11     60.58 o 
   5  -8   9      223.54      226.91     27.68 o 
  -6  -7   9       19.29       33.93     15.76 o 
  -5  -7   9        0.34       17.21     14.84 o 
  -4  -7   9       75.50       78.98     13.01 o 
  -3  -7   9      170.99      195.37     15.89 o 
  -2  -7   9      170.30      175.08     29.69 o 
  -1  -7   9      147.42      146.10     13.62 o 
   0  -7   9      904.48      913.08     40.12 o 
   1  -7   9      225.49      235.09     23.27 o 
   2  -7   9        0.70        1.39      9.25 o 
   3  -7   9      253.67      280.63     16.67 o 
   4  -7   9      499.81      530.29     23.08 o 
   5  -7   9      347.80      350.42     28.08 o 
   6  -7   9        8.06      -12.84     22.47 o 
  -6  -6   9        3.62        4.90     12.90 o 
  -5  -6   9      178.64      236.28     49.75 o 
  -4  -6   9      231.54      215.84     16.45 o 
  -3  -6   9        4.88        2.07     10.17 o 
  -2  -6   9       72.83       75.73     11.30 o 
  -1  -6   9      314.91      288.83     20.86 o 
   0  -6   9     1595.78     1682.18     36.76 o 
   1  -6   9     1389.54     1360.70     36.91 o 
   2  -6   9      501.47      496.67     19.07 o 
   3  -6   9        6.89       -3.81     16.05 o 
   4  -6   9        4.59        9.09      9.45 o 
   5  -6   9      103.71      103.76     16.05 o 
   6  -6   9       97.00       98.37     14.84 o 
  -7  -5   9      114.98      142.43     18.72 o 
  -6  -5   9       99.70       64.38     42.12 o 
  -5  -5   9       80.00       55.11     15.24 o 
  -4  -5   9      158.40      164.72     15.03 o 
  -3  -5   9        6.11       -8.67      8.67 o 
  -2  -5   9       20.18        4.23     15.65 o 
  -1  -5   9       73.48       84.36     21.66 o 
   0  -5   9       86.62       88.17     10.97 o 
   1  -5   9      258.63      237.88     10.92 o 
   2  -5   9        7.73       22.98      8.78 o 
   3  -5   9      109.94      108.98     11.30 o 
   4  -5   9      111.42      137.65     21.66 o 
   5  -5   9      108.01       97.55     12.84 o 
   6  -5   9        2.75        5.66     11.18 o 
   7  -5   9       34.43       66.60     18.45 o 
  -7  -4   9      142.58      120.05     23.67 o 
  -6  -4   9      813.06      913.59     32.32 o 
  -5  -4   9      243.40      241.05     17.86 o 
  -4  -4   9      355.76      371.18     24.47 o 
  -3  -4   9      778.16      782.21     25.81 o 
  -2  -4   9      267.94      283.76     18.45 o 
  -1  -4   9      134.37      130.37     11.87 o 
   0  -4   9      631.11      633.36     24.87 o 
   1  -4   9     1676.68     1700.47     27.59 o 
   2  -4   9      128.79      147.60     11.91 o 
   3  -4   9      344.21      377.91     23.27 o 
   4  -4   9       47.18       36.96      9.64 o 
   5  -4   9      188.92      209.96     22.47 o 
   6  -4   9      292.70      280.83     23.27 o 
   7  -4   9       14.06        0.00     13.64 o 
   8  -4   9      146.15      147.63     22.47 o 
  -7  -3   9        2.20       -7.10     14.62 o 
  -6  -3   9      145.52      127.90     15.59 o 
  -5  -3   9      237.37      260.96     17.86 o 
  -4  -3   9       99.23       97.60     13.32 o 
  -3  -3   9      661.95      654.76     23.26 o 
  -2  -3   9     1716.74     1760.25    108.72 o 
  -1  -3   9     1073.76     1111.39     27.78 o 
   0  -3   9      120.80      118.02      8.62 o 
   1  -3   9      113.41       91.37     10.95 o 
   2  -3   9     1363.61     1401.90     24.39 o 
   3  -3   9      106.05      115.63      8.59 o 
   4  -3   9       26.89        2.21     21.26 o 
   6  -3   9     1701.37     1810.92     55.36 o 
   7  -3   9        1.42        0.80     13.64 o 
   8  -3   9       30.64       16.85     15.24 o 
  -7  -2   9       22.43       18.97     14.39 o 
  -6  -2   9      292.27      259.46     19.19 o 
  -5  -2   9      883.30      874.69     52.15 o 
  -4  -2   9      606.16      665.83     43.73 o 
  -3  -2   9       14.39       19.21      9.82 o 
  -2  -2   9     2119.57     2165.91     54.96 o 
  -1  -2   9     1425.57     1397.49     31.45 o 
   0  -2   9      775.13      793.07     18.24 o 
   1  -2   9       29.63       32.58      6.45 o 
   2  -2   9      128.43      110.52      8.46 o 
   3  -2   9     1030.22     1016.66     20.16 o 
   4  -2   9       26.37       18.89     12.04 o 
   5  -2   9      103.56      101.10     16.85 o 
   8  -2   9      520.69      487.03     30.49 o 
   9  -2   9        1.79       -8.02     16.85 o 
  -7  -1   9        2.71       -4.96     13.82 o 
  -6  -1   9       65.86       84.39     13.89 o 
  -5  -1   9       29.93       24.87     11.91 o 
  -4  -1   9      475.09      491.34     20.99 o 
  -3  -1   9      625.35      637.47     31.69 o 
  -2  -1   9      959.30     1005.92     26.94 o 
  -1  -1   9      757.35      784.66     22.61 o 
   0  -1   9      849.30      865.23     26.79 o 
   1  -1   9      487.32      493.14     16.76 o 
   2  -1   9      419.08      437.64     12.63 o 
   3  -1   9     4307.22     4391.82     65.81 o 
   4  -1   9     1377.95     1393.90     38.91 o 
   5  -1   9       18.72       19.26      9.08 o 
   6  -1   9      155.70      166.89     20.06 o 
   7  -1   9       82.31      103.50     17.65 o 
   9  -1   9       58.45       56.97     17.65 o 
  -7   0   9       28.94       26.29     16.05 o 
  -6   0   9      136.89      149.71     16.10 o 
  -5   0   9      691.59      673.06     27.28 o 
  -4   0   9        5.58       -2.41     10.78 o 
  -3   0   9      117.92      111.42     14.84 o 
  -2   0   9        5.05       12.41      9.02 o 
  -1   0   9      196.57      202.03     10.93 o 
   0   0   9      406.28      432.22     15.57 o 
   1   0   9       11.04        8.55      8.10 o 
   2   0   9      322.05      338.34     20.86 o 
   3   0   9      614.03      652.24     20.14 o 
   4   0   9     1406.99     1408.51     31.45 o 
   5   0   9      472.05      452.63     24.47 o 
   6   0   9        4.68       12.04      9.64 o 
   7   0   9      219.38      223.06     21.66 o 
   8   0   9      107.06      120.35     18.45 o 
  10   0   9        1.33        5.62     18.45 o 
  -6   1   9        9.33       21.26     12.48 o 
  -5   1   9     1609.76     1474.14     38.71 o 
  -4   1   9      105.52      102.26     12.76 o 
  -3   1   9      475.84      475.32     20.14 o 
  -2   1   9        3.51       21.61      8.67 o 
  -1   1   9       21.06       24.78      6.58 o 
   0   1   9       70.61       53.97      9.60 o 
   1   1   9       18.18       13.23     11.23 o 
   2   1   9     1476.48     1437.15     30.89 o 
   3   1   9     1868.38     1850.83     50.55 o 
   4   1   9       33.86       34.90      9.08 o 
   5   1   9       21.83       38.46      9.35 o 
   6   1   9       13.32       14.44     13.24 o 
   7   1   9      104.95       92.34     11.62 o 
   8   1   9       40.52       26.48     15.24 o 
   9   1   9      106.11       90.67     17.65 o 
  -6   2   9      665.07      643.49     40.92 o 
  -5   2   9       15.99       13.56     19.66 o 
  -4   2   9      617.98      615.43     23.50 o 
  -3   2   9        6.57       -0.38      9.60 o 
  -2   2   9      761.35      834.27     34.50 o 
  -1   2   9      319.73      358.25     38.11 o 
   0   2   9     1098.09     1122.47     26.84 o 
   1   2   9     1368.66     1356.18     30.01 o 
   2   2   9      459.21      464.44     17.30 o 
   3   2   9     1047.83     1015.62     26.10 o 
   4   2   9     3543.47     3589.84     62.99 o 
   5   2   9      480.14      472.97     18.43 o 
   6   2   9      173.50      135.01     20.46 o 
   7   2   9       73.66       77.43     27.68 o 
   8   2   9       18.24       40.41     11.05 o 
   9   2   9       97.38      117.95     19.26 o 
  10   2   9      359.01      375.50     28.88 o 
  -6   3   9      186.50      190.16     28.08 o 
  -5   3   9      367.01      296.07     28.88 o 
  -4   3   9       21.72       27.69     11.05 o 
  -3   3   9     1268.33     1185.09     71.41 o 
  -2   3   9      776.60      715.26     64.59 o 
  -1   3   9       11.46       27.81      9.02 o 
   0   3   9     1059.06     1026.13     25.77 o 
   1   3   9     2477.71     2427.51     43.64 o 
   2   3   9     2253.66     2233.54     41.41 o 
   3   3   9      452.72      458.15     17.59 o 
   4   3   9      306.52      341.11     16.16 o 
   5   3   9      538.94      549.73     26.88 o 
   6   3   9       48.74       46.97     10.21 o 
   7   3   9        4.24       -0.05      9.35 o 
   8   3   9     1028.54     1043.27     52.15 o 
   9   3   9      753.78      817.15     26.65 o 
  10   3   9      262.53      247.93     24.07 o 
  -5   4   9       19.13       -5.62     16.85 o 
  -3   4   9      276.87      332.18     24.07 o 
  -2   4   9      743.25      785.37     23.75 o 
  -1   4   9     1792.02     1777.03     36.26 o 
   0   4   9      530.17      538.73     19.26 o 
   1   4   9     1134.21     1182.10     58.57 o 
   2   4   9     2550.61     2493.75     45.38 o 
   3   4   9      429.54      461.47     59.78 o 
   4   4   9       32.22       33.30      9.08 o 
   5   4   9     1799.19     1792.05     37.43 o 
   6   4   9     1104.80     1115.99     29.21 o 
   7   4   9       27.97       16.41      9.92 o 
   8   4   9       26.11       26.88     10.78 o 
   9   4   9     1011.31     1015.84     30.07 o 
  10   4   9      963.20      952.07     30.07 o 
  -2   5   9      132.25      119.52     12.19 o 
  -1   5   9      383.95      391.94     17.56 o 
   0   5   9      429.69      434.77     17.86 o 
   1   5   9       64.61       54.95      9.92 o 
   2   5   9      234.09      238.31     14.18 o 
   3   5   9     1101.26     1142.92     28.65 o 
   4   5   9      143.23      139.55     12.19 o 
   5   5   9      963.90      956.71     38.11 o 
   6   5   9     1140.16     1117.19     29.78 o 
   7   5   9      930.23     1002.10     28.37 o 
   8   5   9      922.79      861.34     27.23 o 
   9   5   9        2.69        9.69     13.24 o 
  10   5   9      138.92      148.36     14.96 o 
  -3   6   9      383.14      414.02     28.08 o 
  -2   6   9      393.53      388.34     25.68 o 
  -1   6   9      178.81      194.03     13.89 o 
   0   6   9        4.41       -2.65      9.35 o 
   1   6   9       88.85       74.38     11.05 o 
   2   6   9       17.37        7.74      8.78 o 
   3   6   9       98.91      113.01     12.84 o 
   4   6   9      118.15      123.41     28.88 o 
   5   6   9     1920.22     1815.39     39.15 o 
   6   6   9      188.13      188.49     13.89 o 
   7   6   9      347.40      340.88     29.69 o 
   8   6   9      336.95      301.67     27.28 o 
   9   6   9        2.17       -8.52     10.48 o 
  10   6   9        3.22       -3.69     11.30 o 
  11   6   9       70.41       60.18     22.47 o 
  -3   7   9       38.34       32.90     17.65 o 
  -2   7   9      232.09      230.28     24.07 o 
  -1   7   9      699.39      746.99     35.30 o 
   0   7   9       11.14       18.22      9.60 o 
   1   7   9      326.61      275.08     17.65 o 
   2   7   9      220.13      199.25     14.18 o 
   3   7   9      131.84      133.29     12.76 o 
   4   7   9      294.01      246.36     20.06 o 
   5   7   9      782.06      822.59     32.50 o 
   6   7   9     1557.99     1527.92    114.34 o 
   7   7   9      186.20      154.45     43.73 o 
   8   7   9       23.58        9.50     10.73 o 
   9   7   9       48.20       41.32     11.91 o 
  10   7   9       33.92       37.04     16.85 o 
  -3   8   9     1352.03     1365.61     52.96 o 
  -2   8   9       27.86       33.70     17.65 o 
  -1   8   9       40.90       39.32     16.85 o 
   0   8   9      119.58      146.83     19.26 o 
   1   8   9       29.37       17.17      9.92 o 
   2   8   9       19.30       28.88     10.21 o 
   3   8   9     1285.18     1261.92     35.70 o 
   4   8   9     1164.29     1167.45     31.19 o 
   5   8   9      235.33      266.71     16.16 o 
   6   8   9      156.10      156.96     14.46 o 
   7   8   9      953.22      900.00     28.65 o 
   8   8   9       37.90       48.10     11.87 o 
   9   8   9       11.80       10.83     11.35 o 
  10   8   9       57.51       35.30     19.26 o 
  -2   9   9      289.08      304.90     28.88 o 
  -1   9   9      263.53      280.02     26.48 o 
   0   9   9      783.86      752.61     38.51 o 
   1   9   9     1030.68     1115.28     45.73 o 
   2   9   9        3.26        3.83      9.92 o 
   3   9   9      225.56      205.98     15.03 o 
   4   9   9     1671.14     1659.81     38.86 o 
   5   9   9      969.87     1028.82     30.32 o 
   6   9   9      608.09      626.80     40.52 o 
   7   9   9      287.46      311.92     18.43 o 
   8   9   9      245.40      278.65     17.86 o 
   9   9   9        4.33        6.76     11.30 o 
  10   9   9       75.51       84.25     21.66 o 
  -1  10   9        4.14       31.29     20.86 o 
   0  10   9      127.96      130.78     23.27 o 
   1  10   9      563.87      588.93     35.30 o 
   2  10   9     1360.47     1481.15     54.56 o 
   3  10   9      341.63      337.88     18.70 o 
   4  10   9      240.36      257.87     17.30 o 
   5  10   9      883.06      863.35     34.10 o 
   6  10   9       37.40       34.42     18.05 o 
   7  10   9      111.83      104.28     14.15 o 
   8  10   9      304.22      313.32     19.29 o 
   9  10   9      720.45      734.89     28.08 o 
   1  11   9       15.42       30.49     20.06 o 
   2  11   9      149.28      144.42     22.47 o 
   3  11   9       45.54       22.47     16.85 o 
   4  11   9        1.01        8.45     15.24 o 
   5  11   9       42.05       42.93     12.48 o 
   6  11   9      124.94      127.96     14.46 o 
   7  11   9       45.88       57.57     13.01 o 
   8  11   9       49.56       66.61     14.72 o 
   3  12   9       87.39       73.82     21.66 o 
   4  12   9      135.27      130.78     23.27 o 
   5  12   9        1.69       -5.98     11.30 o 
   6  12   9      193.69      181.42     16.99 o 
   7  12   9      309.18      313.02     32.90 o 
   8  12   9       22.94       12.04     19.26 o 
  -1 -10  10       98.33      116.34     23.27 o 
   0 -10  10        3.71        4.01     20.86 o 
  -4  -9  10      115.34      104.95     17.30 o 
  -3  -9  10      242.24      186.15     27.28 o 
  -2  -9  10       43.41       27.28     18.45 o 
  -1  -9  10      154.35      155.66     23.27 o 
   0  -9  10       41.89       20.06     18.45 o 
   1  -9  10       78.55       89.06     20.86 o 
   2  -9  10      204.85      132.39     24.87 o 
  -5  -8  10      416.88      422.43     24.96 o 
  -4  -8  10      581.78      621.18     27.22 o 
  -3  -8  10        4.33        4.66     11.87 o 
  -2  -8  10      851.36      725.48     57.37 o 
  -1  -8  10      300.57      275.21     25.68 o 
   0  -8  10      129.03      136.40     20.86 o 
   1  -8  10       44.40       65.79     18.45 o 
   2  -8  10      204.89      192.57     24.07 o 
   3  -8  10      318.09      317.69     18.85 o 
   4  -8  10      204.68      177.50     17.34 o 
  -5  -7  10      201.17      180.12     18.70 o 
  -4  -7  10      216.19      214.82     20.06 o 
  -3  -7  10      600.56      617.58     44.13 o 
  -2  -7  10      352.98      311.48     18.72 o 
  -1  -7  10      709.64      660.71     24.07 o 
   0  -7  10     1116.55     1130.52     46.54 o 
   1  -7  10      316.32      380.32     28.08 o 
   2  -7  10        7.29       35.30     16.05 o 
   3  -7  10        1.96       -1.69     10.39 o 
   4  -7  10      800.18      782.84     28.10 o 
   5  -7  10      342.19      356.80     38.91 o 
  -6  -6  10      119.96      143.62     25.68 o 
  -5  -6  10       73.10       72.95     20.46 o 
  -4  -6  10        2.68      -14.17     26.08 o 
  -3  -6  10      233.64      224.42     17.02 o 
  -2  -6  10       88.66       81.28     12.84 o 
  -1  -6  10       76.98       62.28     11.87 o 
   0  -6  10      290.75      292.63     16.73 o 
   1  -6  10      432.88      453.33     28.08 o 
   2  -6  10      504.12      482.02     19.42 o 
   3  -6  10      157.48      152.71     24.47 o 
   4  -6  10       38.40       24.75     11.05 o 
   5  -6  10      487.86      460.55     29.69 o 
   6  -6  10       98.65       59.37     19.26 o 
  -6  -5  10       24.29        0.45     14.05 o 
  -5  -5  10       20.34       17.76     13.01 o 
  -4  -5  10        6.75        3.07     11.30 o 
  -3  -5  10      199.06      184.08     15.32 o 
  -2  -5  10      530.81      528.66     21.84 o 
  -1  -5  10      283.59      269.69     17.25 o 
   0  -5  10       30.23       34.32     10.17 o 
   1  -5  10       20.51       16.92     11.63 o 
   2  -5  10      139.27      141.92     12.19 o 
   3  -5  10       89.09       93.66     11.30 o 
   4  -5  10       31.30       16.13     10.39 o 
   5  -5  10       28.88       44.13     16.05 o 
   6  -5  10      207.49      210.22     22.47 o 
  -6  -4  10       86.41       51.46     16.85 o 
  -5  -4  10       53.77       73.80     15.24 o 
  -4  -4  10       31.79       36.85     12.11 o 
  -3  -4  10       18.77       19.94     10.97 o 
  -2  -4  10       48.88       59.60     11.18 o 
  -1  -4  10       43.65       34.83     10.83 o 
   0  -4  10       74.57       99.37     11.54 o 
   1  -4  10      351.78      376.95     13.42 o 
   2  -4  10      347.53      341.51     12.97 o 
   3  -4  10       23.28       19.90      8.78 o 
   5  -4  10       90.11       80.24     16.05 o 
   6  -4  10      741.83      698.05     35.30 o 
   7  -4  10      130.22      134.80     21.66 o 
  -6  -3  10      295.03      286.05     28.08 o 
  -5  -3  10      215.75      200.98     27.28 o 
  -4  -3  10       87.30       88.62     26.48 o 
  -3  -3  10      913.92      965.97     29.21 o 
  -2  -3  10      565.85      554.93     21.54 o 
  -1  -3  10      395.29      432.58     18.13 o 
   0  -3  10      330.08      324.72     15.86 o 
   1  -3  10      181.26      162.03      9.95 o 
   2  -3  10      419.27      465.98     14.59 o 
   3  -3  10       76.95       71.83     11.05 o 
   4  -3  10       40.27       16.05     13.64 o 
   5  -3  10      431.65      421.24     27.28 o 
   7  -3  10       78.78       48.14     16.05 o 
   8  -3  10       23.44       38.51     18.45 o 
  -6  -2  10      203.47      175.34     18.86 o 
  -5  -2  10      324.77      346.73     35.70 o 
  -4  -2  10      941.83      964.78     68.60 o 
  -3  -2  10      318.89      344.04     18.86 o 
  -2  -2  10      949.84      941.65     66.60 o 
  -1  -2  10     2180.00     2177.87     62.58 o 
   0  -2  10     1057.27     1080.63     36.51 o 
   1  -2  10        2.77       -6.35      6.35 o 
   2  -2  10       99.93      117.98     22.06 o 
   3  -2  10     1593.67     1715.88     38.51 o 
   4  -2  10       78.15       60.01     11.05 o 
   5  -2  10      289.15      300.88     24.07 o 
   8  -2  10      473.83      476.60     30.49 o 
  -6  -1  10        3.17       -1.54     13.32 o 
  -5  -1  10      382.97      379.07     21.27 o 
  -4  -1  10      827.81      810.58     31.69 o 
  -3  -1  10      895.57      982.86     31.29 o 
  -2  -1  10       38.89       44.74     10.60 o 
  -1  -1  10     1160.54     1192.85     29.68 o 
   0  -1  10       22.36        3.61     16.05 o 
   1  -1  10       21.75       20.93      9.35 o 
   2  -1  10      228.32      238.16     14.04 o 
   3  -1  10     1327.75     1413.16     32.05 o 
   4  -1  10      955.26      996.37     26.65 o 
   5  -1  10      812.11      800.36     26.88 o 
   6  -1  10       19.73       37.71     15.24 o 
   7  -1  10      628.06      678.79     35.30 o 
   8  -1  10     1476.58     1447.45     52.96 o 
   9  -1  10       45.88       39.32     19.26 o 
  -6   0  10       92.66       78.70     15.86 o 
  -5   0  10      486.30      469.66     32.50 o 
  -4   0  10      998.63      920.24     29.78 o 
  -3   0  10       48.73       46.83     11.30 o 
  -2   0  10      335.71      337.79     16.91 o 
  -1   0  10       30.16       60.18     16.05 o 
   0   0  10      871.83      878.12     23.99 o 
   1   0  10     2141.55     2182.40     41.06 o 
   2   0  10      103.60      112.83     12.04 o 
   3   0  10      877.57      863.62     24.67 o 
   4   0  10      520.41      520.66     21.66 o 
   5   0  10      821.10      844.13     25.20 o 
   6   0  10      245.07      262.09     15.53 o 
   7   0  10        2.55       20.06     14.44 o 
   8   0  10      478.70      480.61     31.29 o 
   9   0  10       98.78      131.59     21.66 o 
  -6   1  10       98.35       78.63     24.07 o 
  -5   1  10       53.59       43.61     13.01 o 
  -4   1  10       31.91       29.99     18.86 o 
  -3   1  10      590.16      623.20     44.93 o 
  -2   1  10       14.62       28.88     14.44 o 
  -1   1  10       42.75       35.30     15.24 o 
   0   1  10       79.57       81.29     10.73 o 
   1   1  10      401.39      406.33     17.24 o 
   2   1  10      753.06      759.20     22.93 o 
   3   1  10      681.05      732.16     22.69 o 
   4   1  10      439.85      444.53     18.43 o 
   5   1  10       92.07       66.65     13.24 o 
   6   1  10      110.23      125.48     13.01 o 
   7   1  10       12.86       28.12     15.24 o 
   8   1  10      174.79      174.11     21.66 o 
   9   1  10      547.18      479.01     32.09 o 
  10   1  10      222.70      205.40     24.07 o 
  -5   2  10        5.31       19.72     14.44 o 
  -4   2  10      226.83      208.61     23.27 o 
  -3   2  10       24.98       40.12     16.05 o 
  -2   2  10       45.17       60.98     16.85 o 
  -1   2  10       33.45        8.92     16.45 o 
   0   2  10      635.65      638.26     28.08 o 
   1   2  10        3.30        2.85     13.64 o 
   2   2  10        9.61       14.66     15.24 o 
   3   2  10       10.60       13.72     18.05 o 
   4   2  10      125.97      121.58     15.24 o 
   5   2  10      287.10      307.45     38.51 o 
   6   2  10       78.39       67.78     11.62 o 
   7   2  10      138.25      147.14     18.05 o 
   8   2  10       19.94       41.88     11.63 o 
   9   2  10       52.04       68.20     18.45 o 
  10   2  10      512.12      540.79     34.50 o 
  -4   3  10       19.68       17.65     16.05 o 
  -3   3  10      339.29      349.83     26.48 o 
  -2   3  10      338.24      350.63     26.48 o 
  -1   3  10      145.18      109.14     11.91 o 
   0   3  10      940.82      999.84     27.16 o 
   1   3  10     2244.60     2253.19     43.07 o 
   2   3  10     1313.29     1346.71     31.48 o 
   3   3  10      891.76      900.59     25.81 o 
   4   3  10      145.88      155.49     13.05 o 
   5   3  10      314.77      359.86     17.59 o 
   6   3  10       44.71       27.28     10.21 o 
   7   3  10       84.28       79.37     12.19 o 
   8   3  10     1133.53     1134.02     31.45 o 
   9   3  10      144.78      179.67     15.59 o 
  10   3  10        0.52       -1.60     16.05 o 
  -3   4  10      404.95      409.20     28.08 o 
  -2   4  10     1169.28     1182.67     44.93 o 
  -1   4  10     1204.41     1190.80     30.05 o 
   0   4  10       66.62       77.91     19.26 o 
   1   4  10      471.57      445.25     34.90 o 
   2   4  10     1848.48     1910.36     39.70 o 
   3   4  10      169.24      177.31     15.24 o 
   4   4  10      697.63      680.18     40.12 o 
   5   4  10      523.95      542.40     20.99 o 
   6   4  10      373.99      397.11     19.00 o 
   7   4  10     1601.44     1595.37     38.11 o 
   8   4  10       12.94        8.78     10.43 o 
   9   4  10     1109.19     1112.07     32.62 o 
  10   4  10      590.90      586.14     38.91 o 
  -2   5  10      278.35      310.51     24.87 o 
  -1   5  10     1199.53     1126.40     39.32 o 
   0   5  10     1354.71     1266.39     36.91 o 
   1   5  10      126.12       90.45     11.62 o 
   2   5  10     1305.05     1297.21     41.72 o 
   3   5  10      202.71      190.58     14.18 o 
   4   5  10      597.19      584.92     21.56 o 
   5   5  10        6.59       19.46      9.92 o 
   6   5  10     1188.82     1142.35     30.92 o 
   7   5  10     1948.13     1900.93     41.97 o 
   8   5  10      890.71      883.58     28.48 o 
   9   5  10      107.66       72.81     30.49 o 
  10   5  10      230.30      255.26     18.16 o 
  -1   6  10        0.03       15.89     10.17 o 
   0   6  10      115.00      105.95     12.48 o 
   1   6  10        5.57       20.06     14.44 o 
   2   6  10       86.89       88.67     11.91 o 
   3   6  10      310.68      302.03     30.09 o 
   4   6  10      745.32      811.78     25.81 o 
   5   6  10      740.83      766.16     25.24 o 
   6   6  10       29.78        8.42     11.63 o 
   7   6  10      482.47      446.54     20.42 o 
   8   6  10      418.98      407.64     20.42 o 
   9   6  10      274.62      268.01     18.16 o 
  10   6  10       45.37       46.14     14.18 o 
  -2   7  10       45.67       51.35     19.26 o 
  -1   7  10       21.02       -8.83     15.24 o 
   0   7  10       15.54        5.13     10.17 o 
   1   7  10       37.79       35.39     12.44 o 
   2   7  10      294.87      292.07     42.12 o 
   3   7  10      214.67      180.13     14.75 o 
   4   7  10      722.08      707.74     43.33 o 
   5   7  10      411.54      401.69     31.69 o 
   6   7  10      101.04       84.43     12.19 o 
   7   7  10      206.46      182.87     37.31 o 
   8   7  10       31.91       40.92     11.62 o 
   9   7  10        2.51       -5.39     11.05 o 
  10   7  10       40.40       50.96     13.82 o 
  -2   8  10       38.55       40.92     19.26 o 
  -1   8  10       75.08       74.62     20.06 o 
   0   8  10      255.96      226.26     24.07 o 
   1   8  10        0.50       -9.16     12.44 o 
   2   8  10      133.29      139.08     13.89 o 
   3   8  10      624.14      629.13     23.83 o 
   4   8  10      752.57      727.00     25.51 o 
   5   8  10      168.54      158.83     14.75 o 
   6   8  10       18.09        2.01     10.21 o 
   7   8  10       34.37       23.60     11.05 o 
   8   8  10        0.61        5.55     10.97 o 
   9   8  10       35.15       17.25     11.91 o 
  10   8  10       32.15       49.34     14.75 o 
  -1   9  10      230.08      255.15     28.08 o 
   0   9  10      275.95      284.84     28.08 o 
   1   9  10      305.17      307.30     27.28 o 
   2   9  10      104.62      110.15     21.26 o 
   3   9  10       81.29       77.67     15.65 o 
   4   9  10      942.38      966.49     54.96 o 
   5   9  10      512.14      500.12     22.69 o 
   6   9  10      390.04      344.58     20.06 o 
   7   9  10        1.55       11.23     10.21 o 
   8   9  10       86.76       84.67     13.05 o 
   9   9  10       17.58       24.63     13.25 o 
   0  10  10      492.81      557.64     37.71 o 
   2  10  10      443.12      493.45     33.70 o 
   3  10  10       10.26        5.22     11.35 o 
   4  10  10       44.11       46.98     20.06 o 
   5  10  10       38.24       43.08     13.01 o 
   6  10  10       95.63       93.68     13.89 o 
   7  10  10       14.95       13.98     17.25 o 
   8  10  10      212.49      194.02     17.30 o 
   9  10  10      991.42     1006.16     47.34 o 
   2  11  10      231.18      203.00     28.08 o 
   3  11  10      105.29       78.63     21.66 o 
   4  11  10      301.23      334.06     20.40 o 
   5  11  10      391.19      423.00     22.47 o 
   6  11  10      211.75      206.93     17.81 o 
   7  11  10       27.87       23.56     13.32 o 
   8  11  10        5.15       -1.06     13.32 o 
   5  12  10       65.86       70.32     16.45 o 
   6  12  10      337.59      318.97     50.95 o 
   7  12  10      293.15      294.47     31.29 o 
  -2  -9  11       19.55       36.91     21.66 o 
  -1  -9  11      100.85      103.50     23.27 o 
   0  -9  11        0.50      -11.23     20.86 o 
   1  -9  11       42.29       48.94     22.47 o 
  -4  -8  11      318.92      369.08     34.50 o 
  -3  -8  11      203.17      209.42     19.00 o 
  -2  -8  11      317.04      304.09     28.88 o 
  -1  -8  11      631.17      491.04     34.50 o 
   0  -8  11        2.28       35.30     19.26 o 
   1  -8  11        5.60       -9.63     17.65 o 
   2  -8  11      100.85       88.26     20.86 o 
   3  -8  11      103.31       77.83     22.47 o 
  -4  -7  11      192.52      187.21     38.51 o 
  -3  -7  11      205.13      186.18     17.59 o 
  -2  -7  11       49.78       47.20     13.01 o 
  -1  -7  11       96.16       69.81     18.45 o 
   0  -7  11       48.24       56.97     17.65 o 
   1  -7  11      347.88      370.69     28.88 o 
   2  -7  11      174.65      141.21     21.66 o 
   3  -7  11        3.70        5.94     12.84 o 
   4  -7  11      723.00      699.66     36.11 o 
  -5  -6  11      170.69      147.74     18.38 o 
  -4  -6  11       41.68       37.74     14.05 o 
  -3  -6  11      240.48      208.14     18.86 o 
  -2  -6  11      371.23      411.00     20.97 o 
  -1  -6  11       12.48       19.74     19.26 o 
   0  -6  11      127.75      148.96     14.46 o 
   1  -6  11     1415.71     1302.23     48.94 o 
   2  -6  11      374.16      392.35     28.08 o 
   3  -6  11      288.86      331.37     24.07 o 
   4  -6  11       35.99       48.14     15.24 o 
   5  -6  11      706.46      724.53     36.91 o 
  -5  -5  11        4.10       -6.12     13.48 o 
  -4  -5  11        0.93       10.72     12.33 o 
  -3  -5  11       80.71       58.58     14.84 o 
  -2  -5  11      593.91      591.58     23.83 o 
  -1  -5  11      769.64      801.43     39.72 o 
   0  -5  11      195.76      179.48     24.87 o 
   1  -5  11        6.37        9.81      9.92 o 
   3  -5  11      523.43      506.29     28.08 o 
   4  -5  11        0.22       16.05     14.44 o 
   5  -5  11       54.86       74.62     16.85 o 
   6  -5  11      713.44      737.37     37.71 o 
  -5  -4  11       53.56       50.25     14.84 o 
  -4  -4  11       51.17       62.60     13.68 o 
  -3  -4  11        8.08        2.84     11.54 o 
  -2  -4  11       22.73       15.81     10.60 o 
  -1  -4  11       21.80       44.39     13.24 o 
   0  -4  11      366.91      383.91     27.28 o 
   1  -4  11       45.35       27.28     15.24 o 
   2  -4  11        0.80       -9.64      9.64 o 
   3  -4  11      165.21      158.06     19.26 o 
   5  -4  11        0.15      -10.43     13.64 o 
   6  -4  11     1296.04     1262.11     48.94 o 
   7  -4  11      279.18      293.66     28.08 o 
  -5  -3  11       16.26      -12.53     12.53 o 
  -4  -3  11        8.05        5.87     17.65 o 
  -3  -3  11        7.96       -4.67     10.60 o 
  -2  -3  11      773.44      782.82     26.08 o 
  -1  -3  11      712.12      732.56     56.17 o 
   0  -3  11       69.56       67.40     16.85 o 
   1  -3  11      143.24      127.57     19.26 o 
   2  -3  11      308.58      282.48     17.25 o 
   3  -3  11      230.37      223.16     14.72 o 
   4  -3  11      496.89      505.49     29.69 o 
   5  -3  11      221.71      215.03     22.47 o 
   7  -3  11      108.63      103.50     20.86 o 
  -5  -2  11      636.59      619.47     27.23 o 
  -4  -2  11      634.09      619.39     25.81 o 
  -3  -2  11        7.21       14.44     10.97 o 
  -2  -2  11      198.53      204.70     17.25 o 
  -1  -2  11        7.52        1.60     14.44 o 
   0  -2  11      555.98      579.30     32.09 o 
   1  -2  11      308.80      358.02     16.99 o 
   2  -2  11      330.80      323.37     30.09 o 
   3  -2  11      369.32      379.20     25.27 o 
   4  -2  11        1.03        3.05     10.17 o 
   5  -2  11      188.20      162.88     20.06 o 
   6  -2  11      190.40      226.26     23.27 o 
   7  -2  11      520.70      457.34     31.29 o 
   8  -2  11      310.56      291.26     26.48 o 
  -5  -1  11     1402.64     1260.24     38.01 o 
  -4  -1  11     1151.37     1139.94     34.32 o 
  -3  -1  11      808.12      754.22     38.51 o 
  -2  -1  11       23.33       28.08     17.65 o 
  -1  -1  11      166.37      145.23     20.06 o 
   0  -1  11      172.72      175.72     20.86 o 
   1  -1  11      622.60      657.60     22.36 o 
   2  -1  11      162.43      173.30     20.86 o 
   3  -1  11     1356.66     1346.07     32.34 o 
   4  -1  11      689.82      690.10     23.54 o 
   5  -1  11      576.40      585.30     27.28 o 
   6  -1  11       11.87       34.50     16.85 o 
   7  -1  11      199.49      234.29     24.07 o 
   8  -1  11      206.97      213.43     24.07 o 
  -5   0  11      115.94      120.35     23.27 o 
  -4   0  11      997.54      970.05     44.93 o 
  -3   0  11       13.49        4.01     16.85 o 
  -2   0  11      110.72      114.74     20.06 o 
  -1   0  11       21.21       11.23     15.24 o 
   0   0  11       89.78       92.27     17.65 o 
   1   0  11     1231.89     1276.92     31.14 o 
   2   0  11     1146.45     1148.16     29.49 o 
   3   0  11        5.57       18.72     10.17 o 
   4   0  11     2034.72     2078.91     61.78 o 
   5   0  11     1426.93     1421.92     34.29 o 
   6   0  11      662.98      666.55     24.07 o 
   7   0  11       62.77       78.63     18.45 o 
   8   0  11      303.92      345.01     29.69 o 
   9   0  11      253.45      275.21     28.88 o 
  -5   1  11       92.04       43.33     21.66 o 
  -4   1  11       16.97        0.00     17.65 o 
  -3   1  11        4.74        8.02     16.05 o 
  -2   1  11       52.26       44.93     16.85 o 
  -1   1  11       50.48       44.13     16.85 o 
   0   1  11      216.85      199.45     14.62 o 
   1   1  11      939.36      937.80     26.59 o 
   2   1  11     1277.44     1260.93     31.45 o 
   3   1  11      305.40      291.47     16.16 o 
   4   1  11      192.35      171.70     14.18 o 
   5   1  11      571.05      572.77     22.10 o 
   6   1  11        3.09        0.93     10.48 o 
   7   1  11       95.98       88.26     13.01 o 
  -5   2  11        0.64       -6.42     18.45 o 
  -4   2  11        8.11       36.11     18.45 o 
  -3   2  11       45.39       49.75     19.26 o 
  -2   2  11       12.48       18.45     16.05 o 
  -1   2  11       28.32       37.71     16.85 o 
   0   2  11      691.55      739.12     23.75 o 
   1   2  11      537.06      501.31     56.16 o 
   2   2  11       46.32       56.52     10.73 o 
   3   2  11      953.59      962.73     27.51 o 
   4   2  11      507.62      494.94     20.42 o 
   5   2  11      156.47      155.23     14.46 o 
   6   2  11      977.25      935.23     28.35 o 
   7   2  11        8.25       18.58     14.04 o 
   8   2  11      127.16       94.46     14.84 o 
   9   2  11      538.54      594.55     36.11 o 
  10   2  11      602.16      606.58     38.51 o 
  -4   3  11       29.41       21.66     17.65 o 
  -3   3  11      278.63      214.23     23.27 o 
  -2   3  11       16.95       14.44     16.05 o 
  -1   3  11        0.09       -3.21     13.64 o 
   0   3  11       66.90       69.13     32.50 o 
   1   3  11      401.61      394.92     18.43 o 
   2   3  11     1642.32     1659.19     37.13 o 
   3   3  11       45.18       40.69     13.24 o 
   4   3  11      110.04       96.75     12.19 o 
   5   3  11       50.81       33.48     10.48 o 
   6   3  11       43.58       65.48     24.07 o 
   7   3  11        3.15       10.43     11.35 o 
   8   3  11      463.17      467.27     28.08 o 
   9   3  11      134.97      158.17     16.45 o 
  10   3  11        0.81        7.22     19.26 o 
  -3   4  11      267.71      256.75     24.87 o 
  -2   4  11     1194.23     1185.88     47.34 o 
  -1   4  11     1120.04     1076.08     33.70 o 
   0   4  11      245.69      235.27     15.59 o 
   1   4  11       39.82       49.69     12.44 o 
   2   4  11      281.73      272.08     16.42 o 
   3   4  11       16.35       24.87     10.21 o 
   4   4  11      603.36      623.91     22.97 o 
   5   4  11     1550.32     1536.49     37.16 o 
   6   4  11      107.96      111.45     13.62 o 
   7   4  11       46.18       26.08     11.35 o 
   8   4  11      218.25      197.74     17.65 o 
   9   4  11      142.88      136.53     15.59 o 
  10   4  11      115.80      106.71     24.07 o 
  -2   5  11      416.16      402.78     28.88 o 
  -1   5  11     1709.18     1701.80     56.17 o 
   0   5  11       50.05       82.95     12.76 o 
   1   5  11      221.67      193.30     15.03 o 
   2   5  11       59.59       62.56     11.62 o 
   3   5  11       84.13       85.47     12.19 o 
   4   5  11     1328.48     1271.38     52.15 o 
   5   5  11       51.59       43.72     11.05 o 
   6   5  11     1963.28     1967.75     62.58 o 
   7   5  11     2042.70     2017.62     44.81 o 
   8   5  11      734.74      705.88     26.94 o 
   9   5  11        0.33      -13.24     21.26 o 
  10   5  11      242.56      246.27     19.57 o 
  -1   6  11      117.32      102.39     13.58 o 
   0   6  11      255.22      236.36     16.73 o 
   1   6  11       20.49       14.44     10.78 o 
   2   6  11       58.45       65.24     11.91 o 
   3   6  11      879.98      876.91     28.08 o 
   4   6  11     1534.85     1502.85     37.45 o 
   5   6  11      634.93      629.81     24.11 o 
   6   6  11       18.25        8.28     10.48 o 
   7   6  11      649.16      648.03     24.96 o 
   8   6  11      261.44      248.14     17.59 o 
   9   6  11      330.71      308.17     19.57 o 
  10   6  11        1.03       -4.77     14.46 o 
  -1   7  11        0.94        8.02     16.05 o 
   0   7  11        7.32        3.45     11.30 o 
   1   7  11       94.72      113.99     14.18 o 
   2   7  11       18.77        9.38     11.05 o 
   3   7  11       13.79        9.57     16.45 o 
   4   7  11      517.07      495.26     34.10 o 
   5   7  11      656.43      666.99     29.29 o 
   6   7  11      784.55      781.82     27.51 o 
   7   7  11       51.33       42.72     11.87 o 
   8   7  11      480.69      474.51     26.48 o 
   9   7  11       89.53       98.77     27.28 o 
  10   7  11      102.95      141.82     17.56 o 
  -1   8  11       77.18       63.39     21.66 o 
   0   8  11        4.69       16.85     17.65 o 
   1   8  11        2.18       -1.07     11.05 o 
   2   8  11      104.23      116.34     20.06 o 
   3   8  11      438.42      440.75     21.84 o 
   4   8  11      552.94      578.91     24.40 o 
   5   8  11       35.53       55.96     12.48 o 
   6   8  11       52.49       49.49     12.44 o 
   7   8  11       16.87       31.96     12.84 o 
   8   8  11       33.72       10.90     11.62 o 
   9   8  11      135.62      142.14     17.25 o 
   0   9  11       72.49       41.72     20.86 o 
   1   9  11      225.76      242.31     26.48 o 
   2   9  11       52.07       56.90     12.68 o 
   3   9  11       50.46       49.27     17.65 o 
   4   9  11      313.08      322.21     19.86 o 
   5   9  11      410.66      411.97     21.84 o 
   6   9  11       19.14        8.31     11.23 o 
   7   9  11       12.64        6.42     11.35 o 
   8   9  11       11.68       25.11     12.44 o 
   9   9  11      170.08      135.60     24.87 o 
   2  10  11      709.47      720.52     41.72 o 
   3  10  11      637.58      661.21     26.94 o 
   4  10  11       27.26        8.08     23.67 o 
   5  10  11      118.58      125.35     26.08 o 
   6  10  11      379.54      395.53     33.30 o 
   7  10  11       35.42       39.18     13.58 o 
   8  10  11       74.80       59.83     14.96 o 
   4  11  11       82.81      102.24     15.19 o 
   5  11  11      596.27      678.28     28.87 o 
   6  11  11       34.22       47.34     15.32 o 
   7  11  11      429.15      372.59     23.24 o 
  -1  -8  12       62.87       61.78     22.47 o 
   0  -8  12      104.18       98.69     22.47 o 
   1  -8  12      214.23      227.07     28.08 o 
  -3  -7  12       52.13       47.87     16.16 o 
  -2  -7  12        0.78        3.58     12.68 o 
  -1  -7  12       46.08       43.33     19.26 o 
   0  -7  12       23.87       24.87     17.65 o 
  -4  -6  12        6.09        7.22     19.26 o 
  -3  -6  12      271.85      277.22     20.33 o 
  -2  -6  12      309.95      283.47     20.06 o 
  -1  -6  12        2.99       -4.93     11.30 o 
   4  -6  12       71.35       90.67     18.45 o 
  -4  -5  12       75.19       43.03     14.26 o 
  -3  -5  12      237.04      236.14     32.09 o 
  -2  -5  12      761.40      786.82     28.65 o 
  -1  -5  12      474.47      466.97     32.09 o 
   0  -5  12       44.44       24.07     17.65 o 
   3  -5  12      120.32      104.31     18.45 o 
   4  -5  12       77.67       75.42     17.65 o 
   5  -5  12       76.91       74.62     18.45 o 
  -4  -4  12      144.82      153.97     30.09 o 
  -3  -4  12      193.93      147.11     20.06 o 
  -2  -4  12      199.77      226.26     25.68 o 
  -1  -4  12      624.74      580.10     33.70 o 
   0  -4  12      547.93      565.66     32.90 o 
   1  -4  12       16.84       26.48     16.05 o 
   2  -4  12        4.30       17.65     15.24 o 
   3  -4  12      549.46      513.51     30.49 o 
   5  -4  12        7.52       -2.41     16.05 o 
   6  -4  12     1109.33     1188.29     49.75 o 
  -4  -3  12       23.47       40.12     24.07 o 
  -3  -3  12      171.54      164.48     24.07 o 
  -2  -3  12      592.59      568.87     35.30 o 
  -1  -3  12       53.27       38.51     17.65 o 
   0  -3  12       56.00       47.34     17.65 o 
   1  -3  12       35.94       46.54     17.65 o 
   2  -3  12        3.04       -9.92      9.92 o 
   3  -3  12      768.99      779.95     25.51 o 
   4  -3  12      302.11      401.18     28.08 o 
   5  -3  12       94.71       81.04     19.26 o 
   7  -3  12        1.21        0.00     19.26 o 
  -4  -2  12      174.54      154.85     26.48 o 
  -3  -2  12       82.13       70.61     21.66 o 
  -2  -2  12      159.57      137.20     22.47 o 
  -1  -2  12       26.82        3.21     16.05 o 
   0  -2  12      214.74      215.03     22.47 o 
   1  -2  12       28.05       54.56     16.85 o 
   2  -2  12       46.07       36.13     11.30 o 
   3  -2  12       58.92       52.89     11.62 o 
   4  -2  12      179.51      166.38     17.65 o 
   5  -2  12      145.91      123.56     20.86 o 
   6  -2  12       20.13       31.29     17.65 o 
   7  -2  12      191.06      182.14     24.87 o 
  -4  -1  12       58.78       64.99     20.86 o 
  -3  -1  12      753.15      733.35     40.12 o 
  -2  -1  12      187.24      208.61     24.87 o 
  -1  -1  12       63.63       57.77     17.65 o 
   0  -1  12      136.97      129.98     20.06 o 
   1  -1  12      138.62      128.38     20.06 o 
   2  -1  12      120.26      124.11     13.32 o 
   3  -1  12      437.53      480.34     56.97 o 
   4  -1  12      808.16      802.15     26.10 o 
   5  -1  12      207.25      207.84     16.16 o 
   6  -1  12        1.47      -14.44     14.44 o 
   7  -1  12       41.04       57.77     19.26 o 
   8  -1  12       16.28        9.63     18.45 o 
  -4   0  12      106.00      109.12     22.47 o 
  -3   0  12       92.39       79.43     20.86 o 
  -2   0  12      777.65      759.03     40.12 o 
  -1   0  12       38.58       42.52     18.45 o 
   0   0  12     1702.82     1826.97     59.37 o 
   1   0  12      597.87      615.47     22.61 o 
   2   0  12       80.92       95.86     12.76 o 
   3   0  12      236.70      229.28     15.89 o 
   4   0  12      372.23      389.06     19.57 o 
   5   0  12      645.58      661.60     24.38 o 
   6   0  12      652.76      645.76     24.64 o 
   7   0  12        0.99      -15.24     15.24 o 
   8   0  12       62.38       55.36     20.06 o 
  -4   1  12        9.26       17.65     20.86 o 
  -3   1  12       99.27      117.14     21.66 o 
  -2   1  12      507.68      466.97     32.09 o 
  -1   1  12      412.68      430.06     30.49 o 
   0   1  12      230.32      253.54     24.07 o 
   1   1  12     1877.71     2009.40     42.20 o 
   2   1  12      931.04      971.97     28.35 o 
   3   1  12      943.31      936.92     75.42 o 
   4   1  12       27.84       21.50     11.05 o 
   5   1  12      339.56      339.50     34.50 o 
   6   1  12      120.10      139.65     14.72 o 
   7   1  12       57.26       55.99     16.05 o 
  -4   2  12       22.60       31.29     20.86 o 
  -3   2  12       30.58      -18.45     19.26 o 
  -1   2  12      825.44      810.38     39.32 o 
   0   2  12      717.57      740.58     36.91 o 
   1   2  12      131.26      140.85     13.58 o 
   2   2  12     1874.03     1848.28     76.22 o 
   3   2  12       43.15       18.76     11.05 o 
   4   2  12      136.76      117.41     13.01 o 
   5   2  12      246.05      264.87     17.02 o 
   6   2  12      104.42      146.51     26.48 o 
   7   2  12      133.82      157.75     15.59 o 
   8   2  12       57.11       25.68     17.65 o 
   9   2  12      371.75      381.92     32.90 o 
  -3   3  12       32.99       12.84     18.45 o 
  -2   3  12       68.12       59.37     19.26 o 
  -1   3  12        0.60      -11.23     15.24 o 
   0   3  12      354.16      349.10     18.43 o 
   1   3  12      477.99      452.63     20.70 o 
   2   3  12       19.97       31.54     17.65 o 
   3   3  12      617.55      608.87     23.54 o 
   4   3  12      149.63      132.56     13.58 o 
   5   3  12      112.72      100.07     13.32 o 
   6   3  12      550.46      560.08     23.26 o 
   7   3  12      373.80      409.10     21.54 o 
   8   3  12      712.60      674.66     27.22 o 
   9   3  12       11.73       28.88     20.06 o 
  -3   4  12       78.71       88.26     20.86 o 
  -2   4  12      388.93      377.11     29.69 o 
  -1   4  12      703.48      720.52     38.51 o 
   0   4  12      138.87      139.81     20.46 o 
   1   4  12       47.94       50.54     12.19 o 
   2   4  12       16.33       20.14     18.86 o 
   3   4  12       10.48       -2.01     10.21 o 
   4   4  12      374.03      329.14     19.66 o 
   5   4  12      611.45      578.85     23.54 o 
   6   4  12      281.97      331.07     19.00 o 
   7   4  12        4.81      -10.17     10.17 o 
   8   4  12      115.90      103.38     20.46 o 
   9   4  12       85.94       63.54     14.75 o 
  -2   5  12       12.53       23.27     16.85 o 
  -1   5  12      616.10      629.05     36.11 o 
   0   5  12      387.63      441.63     21.56 o 
   1   5  12      419.29      398.52     54.56 o 
   2   5  12      334.91      274.38     17.86 o 
   3   5  12      263.78      285.31     17.86 o 
   4   5  12      254.60      259.67     28.88 o 
   5   5  12      205.08      238.12     16.85 o 
   6   5  12      457.23      470.59     22.13 o 
   7   5  12      662.04      642.05     32.90 o 
   8   5  12      131.96      139.21     15.89 o 
   9   5  12      149.17      136.63     16.73 o 
  -1   6  12        7.41       21.45     12.68 o 
   0   6  12      282.54      264.97     18.70 o 
   1   6  12      256.71      270.39     26.48 o 
   2   6  12       23.50       17.26     11.62 o 
   3   6  12      892.76      855.30     56.57 o 
   4   6  12     1082.21     1102.75     32.62 o 
   5   6  12      554.95      549.62     23.54 o 
   6   6  12        0.14        4.43     15.65 o 
   7   6  12      765.98      769.65     59.37 o 
   8   6  12      401.86      411.80     47.34 o 
   9   6  12       37.35       25.94     13.58 o 
  -1   7  12        0.60       12.04     20.06 o 
   0   7  12      244.65      206.21     23.27 o 
   1   7  12      946.53      986.10     45.73 o 
   2   7  12      221.34      208.68     17.56 o 
   3   7  12      120.98       67.47     13.32 o 
   4   7  12     1113.38     1092.08     48.54 o 
   5   7  12      536.34      600.93     25.24 o 
   6   7  12      607.35      616.48     25.53 o 
   7   7  12        0.73        6.82     15.65 o 
   8   7  12      134.12      165.56     16.42 o 
   9   7  12       97.89       85.69     15.59 o 
   0   8  12       20.87       20.86     20.86 o 
   1   8  12      271.23      275.82     19.26 o 
   2   8  12      784.32      802.16     29.49 o 
   3   8  12      496.25      454.00     22.97 o 
   4   8  12       79.26       92.26     22.47 o 
   5   8  12      272.80      203.72     35.30 o 
   6   8  12       58.50       60.56     14.15 o 
   7   8  12       34.49       46.40     13.32 o 
   8   8  12       96.43       93.11     15.59 o 
   9   8  12      533.86      541.59     38.51 o 
   1   9  12      203.67      112.33     24.87 o 
   2   9  12        6.11       25.56     13.68 o 
   3   9  12        2.26       -3.58     12.19 o 
   4   9  12      129.37      156.10     16.42 o 
   5   9  12        0.36        0.00     11.91 o 
   6   9  12        9.21       10.58     12.44 o 
   7   9  12       21.84       17.69     17.25 o 
   8   9  12        5.34       -0.18     12.14 o 
   3  10  12      413.83      381.76     23.08 o 
   4  10  12        1.06      -12.68     12.68 o 
   5  10  12      101.62       86.99     19.66 o 
   6  10  12        0.45       -5.17     14.15 o 
   7  10  12       54.41       79.87     15.59 o 
  -2  -6  13       46.15       43.33     23.27 o 
  -1  -6  13       44.74       30.49     20.06 o 
  -2  -5  13      291.82      286.44     30.49 o 
  -1  -5  13      432.09      370.69     31.29 o 
   0  -5  13      373.42      353.84     28.88 o 
   4  -5  13       19.60        7.22     15.24 o 
  -3  -4  13      149.48      173.31     27.28 o 
  -2  -4  13      237.63      200.59     27.28 o 
  -1  -4  13      411.40      435.68     32.09 o 
   0  -4  13      537.02      584.12     35.30 o 
   1  -4  13      142.84      117.14     20.86 o 
   5  -4  13       47.60       40.92     18.45 o 
  -3  -3  13      386.24      421.24     34.50 o 
  -2  -3  13       87.04       81.04     22.47 o 
  -1  -3  13      205.88      216.64     25.68 o 
   0  -3  13        3.42      -11.23     17.65 o 
   1  -3  13       23.03       48.94     18.45 o 
   2  -3  13       21.05       -4.01     16.85 o 
   3  -3  13      680.36      619.42     34.50 o 
   4  -3  13      327.48      336.99     28.08 o 
   5  -3  13      343.35      369.89     29.69 o 
  -3  -2  13        0.62       -4.81     21.66 o 
  -2  -2  13        2.78       17.65     20.06 o 
  -1  -2  13       18.80       18.45     17.65 o 
   0  -2  13        7.94       15.24     17.65 o 
   1  -2  13      206.67      237.50     24.87 o 
   2  -2  13       56.65       70.61     19.26 o 
   3  -2  13        8.33       17.25     12.48 o 
   4  -2  13      217.63      200.59     24.07 o 
   5  -2  13      264.34      300.88     28.08 o 
   6  -2  13      230.02      235.89     26.48 o 
   7  -2  13        6.74       -8.83     19.26 o 
  -3  -1  13      284.63      239.10     28.88 o 
  -2  -1  13       30.48       18.45     19.26 o 
  -1  -1  13        9.78       22.47     17.65 o 
   0  -1  13        3.11        8.83     17.65 o 
   1  -1  13        5.68       30.49     16.85 o 
   2  -1  13       66.29       75.00     13.58 o 
   3  -1  13      429.15      488.97     35.70 o 
   4  -1  13      457.78      453.99     21.54 o 
   5  -1  13       10.93       38.51     18.45 o 
   6  -1  13       16.90        4.81     18.45 o 
   7  -1  13        7.58        0.00     19.26 o 
  -3   0  13       71.95       55.36     23.27 o 
  -2   0  13       12.58       -5.62     19.26 o 
  -1   0  13       68.25       48.14     18.45 o 
   0   0  13       31.94       16.05     16.85 o 
   1   0  13      492.94      472.59     31.29 o 
   2   0  13      442.92      443.72     37.71 o 
   3   0  13        0.67       11.23     11.91 o 
   4   0  13      107.28      110.97     14.15 o 
   5   0  13      461.60      511.79     23.24 o 
   6   0  13       34.14       48.14     19.26 o 
   7   0  13       37.70       15.24     19.26 o 
  -2   1  13      244.80      265.58     28.08 o 
  -1   1  13       98.21       70.61     20.06 o 
   0   1  13      201.41      182.14     23.27 o 
   1   1  13      501.88      489.44     32.09 o 
   2   1  13     1232.25     1263.26     33.98 o 
   3   1  13     1047.16     1100.83     44.93 o 
   4   1  13        3.11       20.54     12.19 o 
   5   1  13      193.94      234.54     17.86 o 
   6   1  13       80.82       95.34     14.75 o 
   7   1  13       34.25       16.85     18.45 o 
   8   1  13      278.38      256.75     28.08 o 
  -3   2  13       45.48       71.41     22.47 o 
  -2   2  13      691.08      684.41     38.51 o 
  -1   2  13      639.88      710.89     39.32 o 
   0   2  13      301.95      352.23     28.88 o 
   1   2  13       28.40       18.86     11.35 o 
   2   2  13     1289.23     1290.19     48.14 o 
   3   2  13        4.75      -10.21     10.21 o 
   4   2  13      493.02      461.07     33.70 o 
   5   2  13      440.24      445.28     21.84 o 
   6   2  13      276.11      318.47     20.14 o 
   7   2  13      798.46      816.46     29.49 o 
   8   2  13       25.23       22.47     19.26 o 
  -2   3  13       29.24       26.48     19.26 o 
  -1   3  13      780.19      799.15     41.72 o 
   0   3  13      176.52      181.33     23.27 o 
   1   3  13      231.28      253.49     29.29 o 
   2   3  13      218.16      219.47     16.42 o 
   3   3  13        1.86       -9.23     10.78 o 
   4   3  13       38.87       18.05     11.91 o 
   5   3  13       48.83       37.05     16.45 o 
   6   3  13      271.89      299.99     19.57 o 
   7   3  13     1016.28     1052.18     33.46 o 
   8   3  13      864.72      887.41     44.13 o 
  -2   4  13      277.33      293.66     28.88 o 
  -1   4  13       52.23       52.15     20.06 o 
   0   4  13       17.98      -11.23     15.24 o 
   1   4  13       54.28       24.07     12.48 o 
   2   4  13        3.19       -7.65     10.97 o 
   3   4  13       28.62       40.59     23.27 o 
   4   4  13      240.67      251.51     36.91 o 
   5   4  13      502.83      505.24     32.90 o 
   6   4  13        0.97       -6.30     11.05 o 
   7   4  13      174.77      163.63     16.73 o 
   8   4  13       42.37       61.78     15.59 o 
   9   4  13       55.17       58.57     24.07 o 
  -1   5  13       17.61       28.08     19.26 o 
   0   5  13       44.36       57.47     14.15 o 
   1   5  13      149.23      120.42     32.90 o 
   2   5  13        2.26        5.62     11.91 o 
   3   5  13       80.16       45.42     13.01 o 
   4   5  13       48.05       32.09     11.91 o 
   5   5  13       49.74       49.82     12.48 o 
   6   5  13      292.72      285.68     41.72 o 
   7   5  13      483.71      503.54     24.11 o 
   8   5  13       13.11       24.97     14.15 o 
   9   5  13       17.23       32.09     22.47 o 
  -1   6  13       68.39       37.71     19.26 o 
   0   6  13      201.64      206.38     18.13 o 
   1   6  13       48.95       50.38     14.46 o 
   2   6  13        3.43        3.58     12.11 o 
   3   6  13      129.45      147.63     35.70 o 
   4   6  13     1285.76     1295.93     47.34 o 
   5   6  13      430.63      413.55     26.48 o 
   6   6  13       32.85       35.91     12.76 o 
   7   6  13       32.94       30.49     13.05 o 
   8   6  13       58.60       46.03     15.29 o 
   0   7  13      235.05      227.25     34.10 o 
   1   7  13      228.83      200.68     18.38 o 
   2   7  13      287.06      333.07     21.56 o 
   3   7  13        0.08        0.00     12.84 o 
   4   7  13      479.99      454.89     23.26 o 
   5   7  13     1055.94      988.96     32.91 o 
   6   7  13      303.96      266.29     28.88 o 
   7   7  13       49.06       68.63     14.72 o 
   8   7  13      216.10      199.41     34.50 o 
   1   8  13      645.74      575.17     48.54 o 
   2   8  13      513.35      510.53     25.81 o 
   3   8  13      160.60      174.09     17.86 o 
   4   8  13       22.36       34.90     13.62 o 
   5   8  13        6.72       17.45     13.24 o 
   6   8  13      192.80      181.04     18.43 o 
   7   8  13       10.36        0.96     13.32 o 
   3   9  13       61.46       50.80     15.53 o 
   4   9  13      614.84      645.79     42.12 o 
   5   9  13      305.05      292.23     46.14 o 
   6   9  13       75.31       51.05     15.29 o 
   0  -5  14      125.68       90.67     24.07 o 
  -1  -4  14       20.34      -12.04     22.47 o 
   0  -4  14      323.01      296.87     28.88 o 
   1  -4  14      156.34      190.16     24.87 o 
  -1  -3  14       26.00       10.43     21.66 o 
   0  -3  14      109.37      116.34     23.27 o 
   1  -3  14      337.53      334.58     29.69 o 
   2  -3  14       30.16       27.28     18.45 o 
   5  -3  14      573.77      562.45     37.71 o 
  -1  -2  14       44.30       76.22     24.07 o 
   0  -2  14      153.55      166.89     24.07 o 
   1  -2  14      416.70      401.18     31.29 o 
   2  -2  14      410.65      410.81     30.49 o 
   3  -2  14        3.84        2.04     12.44 o 
   4  -2  14      303.86      262.37     28.08 o 
   5  -2  14      395.42      458.95     33.70 o 
  -2  -1  14       42.85       13.64     22.47 o 
  -1  -1  14        2.99       -4.81     20.06 o 
   0  -1  14       10.08       -8.83     17.65 o 
   1  -1  14      384.82      372.29     30.49 o 
   2  -1  14      235.32      243.11     25.68 o 
   3  -1  14      303.90      284.36     18.72 o 
   4  -1  14        3.87      -10.43     12.48 o 
   5  -1  14       59.06       50.55     20.86 o 
   6  -1  14        1.87      -15.24     20.06 o 
  -2   0  14       37.24       30.49     24.87 o 
  -1   0  14        0.49      -19.26     19.26 o 
   0   0  14      363.56      373.10     31.29 o 
   1   0  14      506.66      438.09     32.90 o 
   2   0  14       38.07       33.70     18.45 o 
   3   0  14        2.52        8.42     12.48 o 
   4   0  14      228.60      195.41     17.59 o 
   5   0  14        0.83       -9.20     12.19 o 
   6   0  14       29.33       73.01     20.86 o 
   7   0  14        8.84       -2.41     20.06 o 
  -2   1  14      209.81      229.47     28.88 o 
  -1   1  14      206.28      192.57     27.28 o 
   0   1  14        3.21       -4.01     17.65 o 
   1   1  14      373.51      395.56     31.29 o 
   2   1  14     1267.37     1308.64     48.94 o 
   3   1  14       75.73       85.65     14.75 o 
   4   1  14        6.84       16.74     13.01 o 
   5   1  14        4.69        6.94     13.01 o 
   6   1  14        0.92        8.44     17.25 o 
   7   1  14      106.22       48.14     22.47 o 
  -1   2  14      862.23      900.24     46.54 o 
   0   2  14      316.37      307.30     29.69 o 
   1   2  14       11.48       -8.02     16.85 o 
   2   2  14       86.80      102.65     14.75 o 
   3   2  14       16.93       14.67     11.87 o 
   4   2  14      811.66      829.77     29.75 o 
   5   2  14       94.83       95.12     15.32 o 
   6   2  14      392.40      379.56     22.13 o 
   7   2  14      383.14      343.64     23.67 o 
  -1   3  14      763.34      719.71     41.72 o 
   0   3  14      192.79      210.22     26.48 o 
   1   3  14      305.94      272.80     28.08 o 
   2   3  14       34.28       36.41     14.04 o 
   3   3  14       62.94       62.77     18.45 o 
   4   3  14      830.77      882.59     42.52 o 
   5   3  14       18.57       21.72     12.44 o 
   6   3  14      455.93      503.71     57.37 o 
   7   3  14     1209.24     1221.12     38.29 o 
   8   3  14      589.36      636.27     40.12 o 
  -1   4  14        7.56        7.22     23.27 o 
   0   4  14        3.71       16.05     19.26 o 
   1   4  14        7.19      -10.22     12.68 o 
   2   4  14        1.09        6.04     16.85 o 
   3   4  14      182.24      168.51     17.30 o 
   4   4  14      637.67      629.66     26.65 o 
   5   4  14      633.20      711.69     39.32 o 
   6   4  14       85.13       60.29     14.15 o 
   7   4  14      243.99      262.10     20.42 o 
   8   4  14      297.88      329.77     32.90 o 
   0   5  14       55.74       37.71     21.66 o 
   1   5  14       12.83       21.20     13.32 o 
   2   5  14       38.38       34.29     13.89 o 
   3   5  14       54.23       47.96     27.28 o 
   4   5  14      131.89      149.00     32.50 o 
   5   5  14      169.10      182.19     30.49 o 
   6   5  14      399.90      432.57     23.83 o 
   7   5  14        2.35       10.60     15.24 o 
   8   5  14       47.82       34.50     22.47 o 
   1   6  14       60.42       57.77     16.45 o 
   2   6  14        2.89        3.21     18.45 o 
   3   6  14      410.10      420.05     38.11 o 
   4   6  14      684.99      636.01     27.51 o 
   5   6  14       73.34       74.04     15.03 o 
   6   6  14       28.51       38.51     14.46 o 
   7   6  14        3.20       18.83     20.06 o 
   2   7  14       24.93       22.76     15.29 o 
   3   7  14       11.83       27.64     22.06 o 
   4   7  14      108.06       99.10     27.68 o 
   5   7  14      464.25      410.83     24.11 o 
   6   7  14      103.09      101.59     17.24 o 
   4   8  14      183.85      151.18     36.91 o 
   1  -3  15      143.66      161.27     26.48 o 
   2  -3  15       12.47       32.90     21.66 o 
   1  -2  15      294.62      276.01     30.49 o 
   2  -2  15      265.53      261.57     28.08 o 
   3  -2  15        3.44       -5.62     20.06 o 
   4  -2  15      134.32      102.70     24.87 o 
   0  -1  15       67.05       69.81     24.07 o 
   1  -1  15      309.44      274.41     30.49 o 
   2  -1  15      253.75      259.96     28.88 o 
   3  -1  15      787.27      736.56     40.12 o 
   4  -1  15       11.36       16.02     14.15 o 
   5  -1  15      198.78      216.64     28.88 o 
   0   0  15      380.89      405.19     34.50 o 
   1   0  15      144.76       97.09     24.87 o 
   3   0  15        5.73        7.34     13.58 o 
   4   0  15      196.58      201.70     18.70 o 
   5   0  15       96.36       65.83     15.89 o 
   6   0  15       25.33       30.49     22.47 o 
   0   1  15        0.64      -12.04     21.66 o 
   1   1  15      201.00      198.98     28.08 o 
   2   1  15       11.57        5.62     19.26 o 
   3   1  15        0.30        3.21     18.45 o 
   4   1  15       83.61       33.70     20.86 o 
   5   1  15        1.45       -7.02     15.65 o 
   6   1  15       84.51       82.69     17.56 o 
   1   2  15        8.99       36.11     20.06 o 
   2   2  15       89.82      105.91     24.07 o 
   3   2  15       74.08       76.43     15.65 o 
   4   2  15      338.30      329.67     21.84 o 
   5   2  15      218.25      196.59     18.95 o 
   6   2  15      313.92      328.87     23.26 o 
   1   3  15      336.52      332.98     32.90 o 
   2   3  15        0.55      -12.91     22.06 o 
   3   3  15      259.43      266.60     20.70 o 
   4   3  15      308.30      303.59     20.90 o 
   5   3  15        7.31       -5.34     13.82 o 
   6   3  15      145.82      138.46     18.72 o 
   2   4  15       32.01       20.38     15.03 o 
   3   4  15      256.27      256.99     48.14 o 
   4   4  15      696.61      669.97     40.12 o 
   5   4  15      268.88      211.73     20.40 o 
   6   4  15       72.48       76.63     16.73 o 
   2   5  15      347.93      296.87     31.29 o 
   3   5  15        2.22        4.01     21.66 o 
   4   5  15      282.20      257.47     20.97 o 
   5   5  15      495.88      520.36     29.69 o 
   6   5  15      306.29      291.26     31.29 o 
   3   6  15      433.71      439.69     36.11 o 
   4   6  15       14.81       10.43     21.66 o 
   5   6  15        3.95       -1.60     20.86 o 
                                                 
